# Supplementary material for: Six weeks' sebacic acid supplementation improves fasting plasma glucose, HbA1c and glucose tolerance in db/db mice
Source: Diabetes Obes Metab. 2010 Dec;12(12):1120–6. doi: 10.1111/j.1463-1326.2010.01308.x (PMC2997326; doi:10.1111/j.1463-1326.2010.01308.x)
Supplement: Supplementary file 1 [file dom0012-1120-SD1.xls]

## Sheet: p0.001-1.3-article
Supplementary data: Complete list of differentially regulated genes with an arbitrary cut-off at +30% (grey cells) or -30% fold with p<0.001. The “fold change” column is the difference between the SA15% group and the control group. The 3rd and 4th column represent the lower and upper confidence limits (LCL and UCL). Genes are sorted by alphabetical order.
Column ID	SYMBOL	SIGN ABS FOLD	FOLD	99.9% LCL DIFF	99.9% UCL DIFF
ILMN_1248788	0610005K03Rik	1.03048	1.03048	0.948836	1.11914
ILMN_2707227	0610006F02Rik	-1.08195	0.924257	0.837611	1.01987
ILMN_2896528	0610006I08Rik	1.05691	1.05691	0.952625	1.1726
ILMN_2721178	0610006I08Rik	1.09355	1.09355	0.982398	1.21727
ILMN_1227723	0610006K04Rik	-1.09938	0.909601	0.808703	1.02309
ILMN_3033922	0610007C21Rik	1.14891	1.14891	1.03401	1.27658
ILMN_3092673	0610007C21Rik	1.07866	1.07866	0.974732	1.19367
ILMN_2730714	0610007H07Rik	1.08197	1.08197	0.978675	1.19618
ILMN_3162224	0610007P06Rik	1.01352	1.01352	0.910895	1.12771
ILMN_2816356	0610007P08Rik	-1.01812	0.982206	0.866956	1.11278
ILMN_2808939	0610007P14Rik	-1.01851	0.981826	0.884293	1.09012
ILMN_2634564	0610007P22Rik	-1.06159	0.94198	0.845841	1.04905
ILMN_1216623	0610007P22Rik	-1.004	0.996017	0.895678	1.1076
ILMN_1215157	0610007P22Rik	1.01536	1.01536	0.912739	1.12951
ILMN_1228777	0610008A10Rik	-1.00891	0.991165	0.915411	1.07319
ILMN_2737647	0610008C08Rik	1.00112	1.00112	0.909787	1.10163
ILMN_1216425	0610009B10Rik	1.00745	1.00745	0.920214	1.10295
ILMN_2734484	0610009B22Rik	1.02254	1.02254	0.91698	1.14025
ILMN_2652961	0610009C03Rik	1.10499	1.10499	1.01021	1.20866
ILMN_2952292	0610009D07Rik	1.07717	1.07717	0.953923	1.21634
ILMN_2699078	0610009D07Rik	-1.00622	0.993821	0.915873	1.0784
ILMN_2660815	0610009E20Rik	-1.02767	0.973078	0.876572	1.08021
ILMN_1243593	0610009F02Rik	1.03898	1.03898	0.929961	1.16077
ILMN_1219797	0610009I22Rik	-1.00664	0.993408	0.883211	1.11735
ILMN_1231132	0610009I22Rik	-1.12709	0.887239	0.798732	0.985553
ILMN_2718462	0610009J22Rik	-1.02106	0.979377	0.871967	1.10002
ILMN_2653881	0610009K11Rik	-1.07467	0.930518	0.833233	1.03916
ILMN_2638061	0610009M14Rik	-1.10302	0.906602	0.798851	1.02889
ILMN_1252243	0610009O03Rik	1.16595	1.16595	1.03608	1.3121
ILMN_2836586	0610009O03Rik	1.00998	1.00998	0.903349	1.12919
ILMN_1213681	0610009O20Rik	1.01661	1.01661	0.908891	1.1371
ILMN_2735413	0610010D20Rik	-1.0624	0.941262	0.842924	1.05107
ILMN_2735415	0610010D20Rik	-1.04734	0.954799	0.862096	1.05747
ILMN_2807229	0610010D24Rik	-1.05978	0.94359	0.832834	1.06908
ILMN_2891688	0610010E21Rik	-1.04978	0.952582	0.853195	1.06355
ILMN_2637698	0610010K06Rik	-1.00588	0.994152	0.892101	1.10788
ILMN_2674228	0610010K14Rik	-1.09213	0.915638	0.815928	1.02753
ILMN_2758762	0610011B16Rik	-1.04237	0.95935	0.843248	1.09144
ILMN_2601546	0610011L14Rik	1.0146	1.0146	0.918934	1.12022
ILMN_2932814	0610011N22Rik	1.04801	1.04801	0.928931	1.18236
ILMN_1245467	0610011N22Rik	1.04419	1.04419	0.932118	1.16973
ILMN_2723666	0610011N22Rik	1.02212	1.02212	0.939103	1.11248
ILMN_2608985	0610012A05Rik	-1.07325	0.931749	0.859285	1.01032
ILMN_1217319	0610012A05Rik	-1.03531	0.965891	0.889721	1.04858
ILMN_1230831	0610012A05Rik	1.00151	1.00151	0.914715	1.09654
ILMN_2725876	0610012A11Rik	1.00123	1.00123	0.913776	1.09706
ILMN_1240839	0610012C01Rik	-1.05849	0.944743	0.847632	1.05298
ILMN_2848071	0610012D14Rik	-1.24098	0.805818	0.724816	0.895872
ILMN_1248518	0610012D14Rik	-1.08258	0.923719	0.83258	1.02484
ILMN_2720925	0610012D17Rik	1.02733	1.02733	0.917073	1.15085
ILMN_2658619	0610012G03Rik	-1.05062	0.951815	0.856487	1.05775
ILMN_2682917	0610012H03Rik	-1.09282	0.915064	0.811783	1.03148
ILMN_2972403	0610012H03Rik	-1.0682	0.936151	0.837692	1.04618
ILMN_1217710	0610012K18Rik	-1.01932	0.981042	0.901682	1.06739
ILMN_2973337	0610013E23Rik	1.01976	1.01976	0.898681	1.15716
ILMN_2705878	0610025L06Rik	1.04293	1.04293	0.933836	1.16477
ILMN_2621780	0610025O11Rik	1.02634	1.02634	0.945853	1.11368
ILMN_1226653	0610025P10Rik	-1.03779	0.963588	0.849566	1.09291
ILMN_1227616	0610027B03Rik	1.07864	1.07864	0.968948	1.20074
ILMN_2604467	0610027O18Rik	-1.00623	0.993811	0.891697	1.10762
ILMN_1225086	0610030H11Rik	-1.04197	0.959721	0.84653	1.08805
ILMN_2727437	0610031J06Rik	-1.04919	0.95312	0.846204	1.07354
ILMN_2628021	0610031J06Rik	1.03425	1.03425	0.927279	1.15357
ILMN_2793281	0610031J06Rik	1.00972	1.00972	0.905488	1.12596
ILMN_2729134	0610033E06Rik	-1.04676	0.955328	0.879205	1.03804
ILMN_2603581	0610033H09Rik	-1.06018	0.943238	0.848641	1.04838
ILMN_2729008	0610034P02Rik	1.02719	1.02719	0.913969	1.15444
ILMN_1234456	0610037D15Rik	-1.00619	0.99385	0.877972	1.12502
ILMN_1256281	0610037H22Rik	-1.01835	0.981978	0.862633	1.11783
ILMN_2611352	0610037L13Rik	1.00633	1.00633	0.893885	1.13293
ILMN_2622630	0610037L13Rik	-1.05731	0.9458	0.842828	1.06135
ILMN_2717539	0610037P05Rik	-1.01419	0.986007	0.908127	1.07057
ILMN_2596016	0610038F07Rik	-1.07381	0.931259	0.830899	1.04374
ILMN_1245913	0610038K03Rik	-1.05524	0.947654	0.853275	1.05247
ILMN_3041584	0610039D01Rik	-1.04499	0.95695	0.843732	1.08536
ILMN_2669540	0610039D01Rik	1.09989	1.09989	0.994541	1.21639
ILMN_3116330	0610039D01Rik	-1.02743	0.973307	0.878637	1.07818
ILMN_1223358	0610039J04Rik	-1.1694	0.855141	0.768718	0.951279
ILMN_1240471	0610039N19Rik	1.17214	1.17214	1.05669	1.3002
ILMN_2769680	0610039N19Rik	1.16667	1.16667	1.06038	1.28361
ILMN_1243451	0610039P13Rik	1.00702	1.00702	0.894834	1.13328
ILMN_1255473	0610040B21Rik	-1.03105	0.969883	0.868185	1.08349
ILMN_2663410	0610040D20Rik	1.03582	1.03582	0.95481	1.1237
ILMN_2915716	0610040J01Rik	1.0482	1.0482	0.937135	1.17243
ILMN_1254001	0610041B22Rik	-1.11891	0.893726	0.797034	1.00215
ILMN_2665198	0610041E09Rik	1.15512	1.15512	1.02542	1.30123
ILMN_2693895	0610041G09Rik	-1.03428	0.966854	0.863095	1.08309
ILMN_2639189	0610042E07Rik	-1.25239	0.798471	0.698685	0.912508
ILMN_2776681	0710001B24Rik	1.03331	1.03331	0.919535	1.16117
ILMN_1240537	0710001E13Rik	1.06851	1.06851	0.951587	1.19981
ILMN_2607858	0710001E13Rik	1.07652	1.07652	0.990123	1.17046
ILMN_1236932	0710005M24Rik	1.00213	1.00213	0.923439	1.08752
ILMN_2727893	0710007A14Rik	-1.02543	0.975205	0.876229	1.08536
ILMN_2746968	0710008K08Rik	-1.04332	0.95848	0.86363	1.06375
ILMN_2865552	0910001A06Rik	1.01413	1.01413	0.93343	1.10181
ILMN_2607196	0910001A06Rik	1.10566	1.10566	0.967543	1.26349
ILMN_1235939	0910001A06Rik	-1.04929	0.953029	0.873862	1.03937
ILMN_2725647	0910001K20Rik	1.07215	1.07215	0.986865	1.16481
ILMN_2621882	0910001L09Rik	1.0133	1.0133	0.91489	1.1223
ILMN_1244848	1010001D01Rik	-1.07046	0.934176	0.847675	1.0295
ILMN_2630756	1100001A21Rik	-1.00196	0.998044	0.888401	1.12122
ILMN_2613696	1100001D10Rik	-1.01239	0.987761	0.876639	1.11297
ILMN_2659694	1100001E04Rik	-1.05061	0.951831	0.852587	1.06263
ILMN_2651743	1100001G20Rik	-1.42662	0.700957	0.631032	0.778629
ILMN_2688894	1100001H23Rik	1.05978	1.05978	0.957313	1.17321
ILMN_1256578	1100001I19Rik	1.03234	1.03234	0.951164	1.12045
ILMN_2682218	1100001I22Rik	-1.08596	0.920843	0.827576	1.02462
ILMN_2621862	1110001A05Rik	-1.06377	0.94005	0.837106	1.05565
ILMN_2625458	1110001A05Rik	-1.01414	0.986057	0.908444	1.0703
ILMN_2771219	1110001A05Rik	1.05884	1.05884	0.931152	1.20403
ILMN_2789047	1110001A07Rik	1.02051	1.02051	0.927379	1.123
ILMN_2645490	1110001A07Rik	-1.00648	0.993558	0.917064	1.07643
ILMN_2599412	1110001A12Rik	-1.04508	0.956863	0.850355	1.07671
ILMN_1259294	1110001A23Rik	-1.09495	0.913283	0.8178	1.01991
ILMN_1216426	1110001C20Rik	-1.10681	0.9035	0.804692	1.01444
ILMN_1245673	1110001E17Rik	-1.03448	0.96667	0.865302	1.07991
ILMN_2958076	1110001J03Rik	-1.2103	0.82624	0.743489	0.918202
ILMN_2767227	1110001K21Rik	-1.08895	0.91832	0.826503	1.02034
ILMN_2634338	1110002B05Rik	-1.05079	0.951664	0.855901	1.05814
ILMN_1236123	1110002E23Rik	-1.04512	0.956831	0.850767	1.07612
ILMN_1250757	1110002H13Rik	-1.12776	0.886711	0.803558	0.978469
ILMN_2641700	1110002H13Rik	-1.12514	0.888782	0.814889	0.969375
ILMN_2938179	1110002N22Rik	-1.04545	0.95653	0.857596	1.06688
ILMN_1222760	1110003A17Rik	1.10208	1.10208	0.990399	1.22635
ILMN_1225158	1110003E01Rik	1.13455	1.13455	1.02313	1.25811
ILMN_2732649	1110004B13Rik	-1.00399	0.996025	0.919147	1.07933
ILMN_1234294	1110004B13Rik	-1.09331	0.914654	0.806487	1.03733
ILMN_3163211	1110004B13Rik	1.14141	1.14141	1.00942	1.29066
ILMN_2593117	1110004B15Rik	1.01846	1.01846	0.938128	1.10568
ILMN_1257567	1110004E09Rik	1.03652	1.03652	0.936459	1.14727
ILMN_1242099	1110004F10Rik	-1.00271	0.9973	0.916919	1.08473
ILMN_1244997	1110005A03Rik	-1.08843	0.918752	0.846942	0.996651
ILMN_2804251	1110005A23Rik	-1.03999	0.961552	0.885265	1.04441
ILMN_2868927	1110006G06Rik	-1.02665	0.974045	0.86251	1.1
ILMN_2685275	1110006I15Rik	1.17074	1.17074	1.04924	1.30632
ILMN_1254554	1110007A06Rik	1.01735	1.01735	0.893482	1.1584
ILMN_2646872	1110007A13Rik	1.01167	1.01167	0.932321	1.09777
ILMN_2660082	1110007A13Rik	-1.06834	0.936029	0.834363	1.05008
ILMN_1258421	1110007A13Rik	1.04227	1.04227	0.935172	1.16164
ILMN_1225374	1110007C02Rik	1.06421	1.06421	0.956041	1.18461
ILMN_2667614	1110007C05Rik	-1.044	0.957856	0.860637	1.06606
ILMN_2693905	1110007C09Rik	1.02656	1.02656	0.930378	1.13268
ILMN_2657921	1110007C24Rik	-1.09454	0.913624	0.821498	1.01608
ILMN_2595530	1110007F05Rik	-1.00606	0.993978	0.915502	1.07918
ILMN_2645901	1110007F12Rik	1.0255	1.0255	0.929791	1.13107
ILMN_2471650	1110007H17Rik	-1.00039	0.999605	0.920574	1.08542
ILMN_2621472	1110007L15Rik	1.08462	1.08462	0.977285	1.20374
ILMN_2621471	1110007L15Rik	1.04195	1.04195	0.936338	1.15948
ILMN_2622829	1110007L15Rik	1.09102	1.09102	0.973142	1.22318
ILMN_2745954	1110007L15Rik	1.12359	1.12359	1.01003	1.24991
ILMN_2734060	1110007M04Rik	-1.13267	0.882869	0.794498	0.981068
ILMN_2919489	1110008F13Rik	-1.02333	0.977203	0.877713	1.08797
ILMN_2803878	1110008J03Rik	1.05832	1.05832	0.946996	1.18273
ILMN_2646001	1110008J03Rik	-1.01273	0.987431	0.874574	1.11485
ILMN_2642876	1110008J03Rik	1.07346	1.07346	0.944094	1.22055
ILMN_1215878	1110008K04Rik	1.05452	1.05452	0.969074	1.1475
ILMN_1225594	1110008P14Rik	-1.04108	0.960542	0.866732	1.06451
ILMN_2707207	1110011D13Rik	-1.00962	0.990473	0.912478	1.07513
ILMN_1231371	1110011K10Rik	-1.06854	0.93586	0.837908	1.04526
ILMN_1221251	1110012D08Rik	-1.04418	0.95769	0.853343	1.0748
ILMN_1254562	1110012E06Rik	-1.11562	0.896363	0.797711	1.00722
ILMN_1257630	1110012J17Rik	-1.10829	0.90229	0.798594	1.01945
ILMN_3144761	1110012L19Rik	-1.0004	0.999595	0.889416	1.12342
ILMN_2604806	1110012L19Rik	1.08425	1.08425	0.967801	1.21471
ILMN_2753109	1110012M11Rik	1.05961	1.05961	0.953342	1.17772
ILMN_1217406	1110013L07Rik	-1.04229	0.959429	0.882745	1.04277
ILMN_2807474	1110014D18Rik	1.00317	1.00317	0.897915	1.12077
ILMN_2752497	1110014D18Rik	-1.15375	0.866736	0.761562	0.986436
ILMN_2738773	1110014D18Rik	-1.02462	0.97597	0.873546	1.0904
ILMN_1255898	1110014D18Rik	1.04882	1.04882	0.929496	1.18347
ILMN_1213124	1110014J01Rik	-1.01772	0.982588	0.903954	1.06806
ILMN_1237529	1110014K05Rik	-1.05029	0.95212	0.83907	1.0804
ILMN_2906414	1110014L17Rik	1.07983	1.07983	0.974988	1.19595
ILMN_2698606	1110014L17Rik	1.18568	1.18568	1.05909	1.32739
ILMN_2695526	1110014L17Rik	1.22415	1.22415	1.09239	1.37179
ILMN_2695528	1110014L17Rik	1.197	1.197	1.07047	1.3385
ILMN_1215039	1110014P06Rik	-1.00391	0.996107	0.895675	1.1078
ILMN_2760937	1110014P06Rik	1.03873	1.03873	0.941743	1.14572
ILMN_1222829	1110015K06Rik	1.112	1.112	0.993623	1.24449
ILMN_2617920	1110017D15Rik	1.03776	1.03776	0.956361	1.12608
ILMN_3118081	1110017D15Rik	1.09044	1.09044	0.981388	1.21161
ILMN_3043178	1110017D15Rik	-1.02084	0.97959	0.884878	1.08444
ILMN_2702839	1110017I16Rik	-1.01785	0.982466	0.906288	1.06505
ILMN_2669699	1110017O22Rik	-1.08541	0.921313	0.814534	1.04209
ILMN_2661005	1110018G07Rik	1.18558	1.18558	1.06751	1.31672
ILMN_2656543	1110018J12Rik	1.08446	1.08446	0.991052	1.18668
ILMN_2674655	1110018J18Rik	1.06986	1.06986	0.951934	1.20239
ILMN_2647669	1110018J18Rik	1.04812	1.04812	0.930312	1.18084
ILMN_2698637	1110018M03Rik	1.02405	1.02405	0.94343	1.11156
ILMN_2684563	1110019C08Rik	-1.11158	0.899622	0.802615	1.00835
ILMN_2995866	1110019K23Rik	1.00215	1.00215	0.923844	1.08709
ILMN_1218384	1110019L22Rik	-1.2656	0.790141	0.709948	0.879393
ILMN_2637066	1110019N10Rik	1.02496	1.02496	0.914881	1.14829
ILMN_2849359	1110019N10Rik	-1.03282	0.968219	0.864304	1.08463
ILMN_2678389	1110020A09Rik	1.06495	1.06495	0.983045	1.15367
ILMN_3153614	1110020A09Rik	1.05282	1.05282	0.938918	1.18055
ILMN_2614983	1110020C03Rik	1.06842	1.06842	0.973928	1.17208
ILMN_2657516	1110020C13Rik	1.16114	1.16114	1.04702	1.2877
ILMN_1237830	1110020G09Rik	-1.25186	0.798809	0.706825	0.902764
ILMN_2641828	1110020L19Rik	1.00168	1.00168	0.905457	1.10813
ILMN_2522765	1110020M19Rik	1.06963	1.06963	0.947744	1.2072
ILMN_3142224	1110020P15Rik	-1.03388	0.967232	0.873601	1.0709
ILMN_2636384	1110020P15Rik	-1.02656	0.97413	0.878452	1.08023
ILMN_2744693	1110021H02Rik	1.07468	1.07468	0.967425	1.19383
ILMN_2641816	1110021N19Rik	1.002	1.002	0.923407	1.08728
ILMN_1239181	1110025F24Rik	-1.15817	0.863433	0.765198	0.974279
ILMN_1234241	1110025G12Rik	1.07209	1.07209	0.968037	1.18733
ILMN_2696537	1110025I09Rik	-1.0415	0.960154	0.85083	1.08352
ILMN_1235089	1110025I09Rik	1.00357	1.00357	0.909991	1.10678
ILMN_2608574	1110025I09Rik	-1.01382	0.986368	0.881418	1.10381
ILMN_1243516	1110028A07Rik	1.3151	1.3151	1.17386	1.47334
ILMN_2599719	1110028E10Rik	1.13763	1.13763	1.01167	1.27926
ILMN_2681601	1110028E10Rik	1.0666	1.0666	0.966809	1.1767
ILMN_1232195	1110028E10Rik	1.08882	1.08882	0.989484	1.19814
ILMN_2599145	1110028N05Rik	-1.04322	0.958572	0.857818	1.07116
ILMN_2610190	1110029E03Rik	1.01611	1.01611	0.931856	1.10799
ILMN_2710589	1110029E03Rik	-1.00891	0.991168	0.895241	1.09737
ILMN_2598438	1110030H02Rik	1.10526	1.10526	0.969589	1.25991
ILMN_2765454	1110030H18Rik	1.00503	1.00503	0.923672	1.09356
ILMN_3000536	1110030J09Rik	1.01173	1.01173	0.898598	1.13911
ILMN_1257061	1110030J09Rik	1.07487	1.07487	0.95488	1.20995
ILMN_2774281	1110030K22Rik	1.03274	1.03274	0.950565	1.12201
ILMN_2595106	1110030L07Rik	1.05514	1.05514	0.968651	1.14935
ILMN_2710151	1110031B06Rik	-1.00533	0.994699	0.884311	1.11887
ILMN_1258290	1110031B11Rik	-1.0108	0.989311	0.890948	1.09853
ILMN_2658001	1110031B11Rik	-1.07207	0.932776	0.822918	1.0573
ILMN_2960474	1110031I02Rik	-1.01806	0.982256	0.880902	1.09527
ILMN_2708949	1110032A03Rik	-1.06469	0.93924	0.834051	1.05769
ILMN_2759652	1110032A13Rik	-1.08639	0.920476	0.826336	1.02534
ILMN_2955214	1110032A13Rik	-1.02691	0.973794	0.877033	1.08123
ILMN_1231873	1110032D12Rik	-1.03526	0.965944	0.858353	1.08702
ILMN_1235811	1110032E23Rik	1.02583	1.02583	0.916904	1.14769
ILMN_1246694	1110032N12Rik	1.0105	1.0105	0.907109	1.12567
ILMN_1235751	1110032N12Rik	-1.03707	0.964255	0.872718	1.06539
ILMN_2648134	1110033F04Rik	1.02146	1.02146	0.937319	1.11316
ILMN_2613038	1110033I14Rik	-1.02894	0.971876	0.893878	1.05668
ILMN_2737090	1110033J19Rik	1.07545	1.07545	0.954266	1.21203
ILMN_1248948	1110033O09Rik	1.04018	1.04018	0.959153	1.12805
ILMN_2972929	1110034A24Rik	-1.04911	0.953192	0.836106	1.08667
ILMN_1250467	1110034B05Rik	-1.0256	0.975039	0.90031	1.05597
ILMN_2645295	1110035L05Rik	-1.02699	0.973723	0.865093	1.09599
ILMN_1231457	1110036O03Rik	-1.03835	0.963068	0.879599	1.05446
ILMN_1255511	1110037N09Rik	-1.01686	0.983419	0.887972	1.08913
ILMN_2689426	1110037P11Rik	1.04408	1.04408	0.959623	1.13597
ILMN_3000080	1110038D17Rik	-1.06542	0.938594	0.846141	1.04115
ILMN_2653900	1110038D17Rik	-1.01749	0.98281	0.894532	1.0798
ILMN_2629375	1110038F14Rik	-1.0407	0.960893	0.849837	1.08646
ILMN_2863437	1110038F14Rik	1.00211	1.00211	0.893574	1.12383
ILMN_2790512	1110039B18Rik	-1.18841	0.841458	0.753485	0.939704
ILMN_2739128	1110039B18Rik	1.02012	1.02012	0.903966	1.15119
ILMN_2629993	1110039B18Rik	1.08395	1.08395	0.96487	1.21773
ILMN_2664522	1110048D14Rik	-1.01362	0.98656	0.863323	1.12739
ILMN_3159695	1110049B09Rik	-1.06258	0.941107	0.863379	1.02583
ILMN_3080273	1110049B09Rik	-1.00602	0.994012	0.875881	1.12808
ILMN_1221838	1110049F12Rik	1.11804	1.11804	0.988823	1.26415
ILMN_1255697	1110049F12Rik	1.03725	1.03725	0.933844	1.15212
ILMN_2679532	1110049G11Rik	1.07249	1.07249	0.963783	1.19347
ILMN_2719418	1110051B16Rik	1.05185	1.05185	0.945618	1.17001
ILMN_2719417	1110051B16Rik	-1.0723	0.932571	0.851298	1.0216
ILMN_2616545	1110051B16Rik	-1.02739	0.97334	0.88413	1.07155
ILMN_2633502	1110051B16Rik	-1.00813	0.991931	0.897291	1.09655
ILMN_2711312	1110051M20Rik	-1.02213	0.978353	0.901146	1.06217
ILMN_1222794	1110054N06Rik	-1.07643	0.928995	0.835749	1.03264
ILMN_2983565	1110054O05Rik	-1.10763	0.902829	0.8156	0.999388
ILMN_1220589	1110054O05Rik	1.02879	1.02879	0.93532	1.1316
ILMN_2593523	1110055J05Rik	1.0098	1.0098	0.930527	1.09582
ILMN_2616097	1110055L24Rik	1.01672	1.01672	0.938121	1.10191
ILMN_2694687	1110056A04Rik	-1.00584	0.994189	0.881373	1.12145
ILMN_1236572	1110056N09Rik	1.04632	1.04632	0.94238	1.16171
ILMN_2756686	1110057K04Rik	-1.03363	0.967464	0.868651	1.07752
ILMN_2967362	1110057K04Rik	1.0449	1.0449	0.938848	1.16294
ILMN_2633457	1110057K04Rik	1.10893	1.10893	0.998094	1.23208
ILMN_1244317	1110058A15Rik	1.0048	1.0048	0.926571	1.08964
ILMN_2679428	1110058L19Rik	1.05481	1.05481	0.953598	1.16677
ILMN_2661628	1110059E24Rik	-1.02459	0.976	0.892994	1.06672
ILMN_2846731	1110059E24Rik	-1.09883	0.910062	0.814794	1.01647
ILMN_1217055	1110059F07Rik	1.05276	1.05276	0.939452	1.17974
ILMN_2825260	1110059G10Rik	-1.04989	0.952484	0.840147	1.07984
ILMN_2679823	1110059P08Rik	-1.11134	0.899818	0.793359	1.02056
ILMN_2636349	1110061N23Rik	1.04212	1.04212	0.914247	1.18788
ILMN_2617505	1110061O04Rik	1.08172	1.08172	0.951361	1.22994
ILMN_2975375	1110061O04Rik	-1.13838	0.87844	0.78281	0.985751
ILMN_2975377	1110061O04Rik	-1.04992	0.952454	0.852286	1.06439
ILMN_2689062	1110061O04Rik	1.02093	1.02093	0.899511	1.15874
ILMN_1234100	1110063F24Rik	1.03333	1.03333	0.926548	1.15242
ILMN_2593104	1110063G11Rik	-1.01138	0.988745	0.902332	1.08343
ILMN_2746000	1110064P04Rik	-1.0694	0.9351	0.832519	1.05032
ILMN_1222356	1110067D22Rik	1.01558	1.01558	0.905469	1.13909
ILMN_2943270	1110067I12Rik	-1.00477	0.995252	0.911143	1.08713
ILMN_2590894	1190002A17Rik	1.06567	1.06567	0.965496	1.17623
ILMN_2666406	1190002C06Rik	1.07452	1.07452	0.967521	1.19335
ILMN_2593774	1190002H23Rik	-1.02104	0.979398	0.88871	1.07934
ILMN_1217812	1190002J23Rik	1.08766	1.08766	0.982466	1.20411
ILMN_2593208	1190002L16Rik	1.03135	1.03135	0.92792	1.14632
ILMN_3162133	1190002N15Rik	1.22516	1.22516	1.08644	1.3816
ILMN_2734924	1190003J15Rik	-1.06976	0.934789	0.849045	1.02919
ILMN_2856588	1190003M12Rik	1.04188	1.04188	0.945421	1.14819
ILMN_2963792	1190005F20Rik	-1.0105	0.98961	0.882846	1.10928
ILMN_2697918	1190005F20Rik	1.07619	1.07619	0.967674	1.19688
ILMN_2699367	1190005I06Rik	1.00168	1.00168	0.891823	1.12507
ILMN_2596834	1190005P17Rik	-1.00836	0.991709	0.881594	1.11558
ILMN_1222823	1190005P17Rik	-1.00327	0.996741	0.917045	1.08336
ILMN_2878486	1190005P17Rik	1.00631	1.00631	0.895361	1.131
ILMN_2722670	1190006E07Rik	1.00354	1.00354	0.916191	1.09923
ILMN_2893564	1190007F08Rik	-1.04686	0.955236	0.847967	1.07608
ILMN_2795854	1190017O12Rik	1.03254	1.03254	0.92788	1.14901
ILMN_1243170	1200002M06Rik	1.01211	1.01211	0.896253	1.14295
ILMN_1219820	1200002N14Rik	1.12955	1.12955	0.990236	1.28847
ILMN_1223051	1200003C05Rik	1.10651	1.10651	0.99219	1.23399
ILMN_2734290	1200003C05Rik	-1.09679	0.911754	0.820492	1.01317
ILMN_2943319	1200003C05Rik	-1.00584	0.994194	0.894764	1.10467
ILMN_1256550	1200003C23Rik	-1.08006	0.925878	0.84566	1.01371
ILMN_3135697	1200003I07Rik	-1.06404	0.939816	0.834004	1.05905
ILMN_2734797	1200003M09Rik	-1.01716	0.98313	0.904743	1.06831
ILMN_2718284	1200003O06Rik	1.01835	1.01835	0.920947	1.12607
ILMN_2716876	1200004M23Rik	-1.05539	0.947518	0.848199	1.05847
ILMN_2627733	1200006F02Rik	-1.27604	0.783675	0.706481	0.869303
ILMN_1251273	1200006O19Rik	-1.14254	0.875246	0.790242	0.969393
ILMN_2751653	1200006O19Rik	1.00575	1.00575	0.896315	1.12856
ILMN_2673344	1200007B05Rik	-1.01587	0.984382	0.892945	1.08518
ILMN_2745433	1200007D18Rik	-1.12053	0.892437	0.80142	0.99379
ILMN_2603279	1200008A14Rik	1.00161	1.00161	0.924881	1.0847
ILMN_2699571	1200008A14Rik	1.00575	1.00575	0.92301	1.09591
ILMN_1243679	1200008O12Rik	1.04342	1.04342	0.963891	1.12952
ILMN_1256488	1200009B18Rik	-1.04541	0.956558	0.848753	1.07806
ILMN_1241196	1200009B18Rik	1.00413	1.00413	0.894859	1.12674
ILMN_2718416	1200009C21Rik	-1.09024	0.917226	0.819958	1.02603
ILMN_1255564	1200009F10Rik	1.08645	1.08645	0.998562	1.18208
ILMN_2740207	1200009I06Rik	-1.00812	0.991947	0.913993	1.07655
ILMN_1248750	1200009I06Rik	1.03359	1.03359	0.951878	1.12232
ILMN_2615431	1200009O22Rik	1.00966	1.00966	0.920816	1.10708
ILMN_1238691	1200011I18Rik	-1.00276	0.997247	0.900977	1.1038
ILMN_2696126	1200011M11Rik	-1.04603	0.955998	0.8822	1.03597
ILMN_3105117	1200011M11Rik	-1.04111	0.960517	0.8678	1.06314
ILMN_3031706	1200011M11Rik	-1.06097	0.942534	0.837492	1.06075
ILMN_2679477	1200011O22Rik	-1.04541	0.956563	0.850907	1.07534
ILMN_2933887	1200013B08Rik	1.01748	1.01748	0.927041	1.11673
ILMN_2680038	1200013B22Rik	-1.2068	0.828641	0.736788	0.931946
ILMN_2754787	1200013F24Rik	-1.02903	0.971793	0.866352	1.09007
ILMN_2630512	1200013F24Rik	-1.17765	0.849147	0.757766	0.951547
ILMN_1244030	1200013P24Rik	-1.14337	0.874611	0.776724	0.984834
ILMN_1245322	1200013P24Rik	1.02835	1.02835	0.906455	1.16664
ILMN_2623480	1200014J11Rik	1.07058	1.07058	0.952974	1.20269
ILMN_2613750	1200014M14Rik	1.00696	1.00696	0.928683	1.09184
ILMN_1251301	1200014P03Rik	-1.20594	0.829232	0.748205	0.919033
ILMN_1255745	1200015A19Rik	1.05018	1.05018	0.935718	1.17864
ILMN_2847269	1200015A19Rik	-1.03531	0.965894	0.8687	1.07396
ILMN_3150536	1200015F23Rik	-1.05994	0.943447	0.849332	1.04799
ILMN_3071764	1200015F23Rik	1.16213	1.16213	1.04051	1.29798
ILMN_2991574	1200015N20Rik	-1.01945	0.980924	0.905954	1.0621
ILMN_2798079	1200016B10Rik	-1.08919	0.918117	0.818885	1.02938
ILMN_1236716	1200016B10Rik	-1.04219	0.959521	0.858844	1.072
ILMN_2631656	1200016B10Rik	-1.06968	0.934859	0.86142	1.01456
ILMN_1235616	1200016D23Rik	1.04369	1.04369	0.921077	1.18263
ILMN_2588521	1200016D23Rik	-1.02107	0.979366	0.874092	1.09732
ILMN_2615601	1200016D23Rik	-1.05794	0.945229	0.831755	1.07418
ILMN_2699356	1210002B07Rik	1.01506	1.01506	0.933166	1.10415
ILMN_1233683	1210002B07Rik	1.04609	1.04609	0.964913	1.13409
ILMN_2684222	1210002B07Rik	1.02531	1.02531	0.945033	1.1124
ILMN_1217040	1300001I01Rik	-1.19334	0.837984	0.754225	0.931044
ILMN_2600762	1300002C08Rik	1.02252	1.02252	0.943558	1.10808
ILMN_2714031	1300002F13Rik	-1.01798	0.982339	0.890841	1.08324
ILMN_2697164	1300003B13Rik	1.06906	1.06906	0.96857	1.17997
ILMN_2690203	1300003K24Rik	-1.07214	0.932715	0.835118	1.04172
ILMN_2757435	1300004G08Rik	-1.01598	0.984267	0.90692	1.06821
ILMN_2602350	1300004G08Rik	-1.03829	0.96312	0.865729	1.07147
ILMN_2666134	1300004G08Rik	1.04554	1.04554	0.963116	1.13501
ILMN_1227824	1300006C06Rik	-1.00641	0.99363	0.894114	1.10422
ILMN_2609516	1300006C19Rik	1.0715	1.0715	0.96563	1.18897
ILMN_2631342	1300006N24Rik	-1.00114	0.998863	0.902909	1.10501
ILMN_1216883	1300006N24Rik	1.12576	1.12576	0.98869	1.28183
ILMN_2667441	1300007B12Rik	-1.15557	0.865376	0.778115	0.962423
ILMN_1234692	1300007F04Rik	-1.1999	0.833401	0.741328	0.93691
ILMN_2632839	1300007L22Rik	-1.23879	0.807239	0.725499	0.898189
ILMN_1219904	1300010A20Rik	1.05332	1.05332	0.931914	1.19055
ILMN_2691566	1300010K09Rik	1.08094	1.08094	0.95716	1.22073
ILMN_2611748	1300010M03Rik	-1.01661	0.983663	0.901541	1.07327
ILMN_1225106	1300010M03Rik	1.0551	1.0551	0.970636	1.14692
ILMN_2676253	1300010M03Rik	-1.05968	0.943682	0.831478	1.07103
ILMN_1228666	1300012D20Rik	-1.26911	0.787951	0.706461	0.878842
ILMN_1223612	1300012G16Rik	-1.00842	0.991651	0.913533	1.07645
ILMN_2692960	1300013B24Rik	-1.32605	0.754117	0.67354	0.844333
ILMN_2600813	1300013D05Rik	1.01576	1.01576	0.909521	1.13441
ILMN_2802643	1300013D18Rik	1.0416	1.0416	0.938298	1.15627
ILMN_2694463	1300013J15Rik	-1.21252	0.824729	0.731349	0.930031
ILMN_2749840	1300013J15Rik	-1.05881	0.944459	0.848911	1.05076
ILMN_2749842	1300013J15Rik	-1.02753	0.973212	0.874438	1.08314
ILMN_2849016	1300013J15Rik	1.00696	1.00696	0.91522	1.10789
ILMN_1219591	1300014I06Rik	1.20269	1.20269	1.07911	1.34041
ILMN_3004177	1300017J02Rik	-1.05245	0.950163	0.856719	1.0538
ILMN_2594768	1300017K07Rik	-1.06418	0.939689	0.834031	1.05873
ILMN_2681984	1300018I05Rik	1.0935	1.0935	0.988013	1.21025
ILMN_2687854	1300018J18Rik	1.06238	1.06238	0.954693	1.18221
ILMN_2971314	1300018L09Rik	-1.17843	0.84859	0.762828	0.943995
ILMN_1234086	1300018L09Rik	-1.08346	0.922973	0.830262	1.02604
ILMN_2689939	1300018L09Rik	1.08205	1.08205	0.955266	1.22566
ILMN_2689940	1300018L09Rik	1.05263	1.05263	0.934837	1.18527
ILMN_2643291	1300018P11Rik	1.03153	1.03153	0.914081	1.16408
ILMN_2893605	1300018P11Rik	1.04556	1.04556	0.937416	1.16618
ILMN_1254878	1300018P11Rik	1.13303	1.13303	1.01889	1.25996
ILMN_1216168	1500001A10Rik	1.11174	1.11174	1.00094	1.2348
ILMN_2775213	1500001A10Rik	1.071	1.071	0.964256	1.18956
ILMN_2753173	1500001H12Rik	-1.00791	0.992148	0.912022	1.07931
ILMN_2737374	1500001L15Rik	1.07877	1.07877	0.976137	1.1922
ILMN_2984793	1500001M20Rik	-1.0175	0.982803	0.8703	1.10985
ILMN_2523256	1500001M20Rik	1.0297	1.0297	0.918216	1.15471
ILMN_1258543	1500001M20Rik	-1.07277	0.932168	0.828168	1.04923
ILMN_2706964	1500002B03Rik	-1.10583	0.904296	0.796762	1.02634
ILMN_2682271	1500002I11Rik	-1.11161	0.899593	0.806139	1.00388
ILMN_1228208	1500002O20Rik	-1.02205	0.978421	0.880904	1.08673
ILMN_2637365	1500003D12Rik	1.02595	1.02595	0.918419	1.14607
ILMN_1252602	1500003O03Rik	1.11377	1.11377	0.989092	1.25417
ILMN_2677056	1500003O03Rik	-1.02303	0.977485	0.878822	1.08722
ILMN_1250000	1500003O03Rik	1.14916	1.14916	1.02419	1.28937
ILMN_2752665	1500003O22Rik	-1.11958	0.89319	0.782902	1.01901
ILMN_2769772	1500004A08Rik	-1.00946	0.990632	0.913536	1.07423
ILMN_1226261	1500005A01Rik	-1.00205	0.997953	0.896895	1.1104
ILMN_2756586	1500005I02Rik	1.11139	1.11139	1.02021	1.21071
ILMN_2835694	1500005I02Rik	-1.00172	0.998281	0.880342	1.13202
ILMN_2610719	1500009M05Rik	-1.01601	0.984244	0.906197	1.06901
ILMN_2766279	1500010J02Rik	1.12308	1.12308	1.00258	1.25807
ILMN_3127704	1500010J02Rik	1.04342	1.04342	0.921158	1.1819
ILMN_2731629	1500010M16Rik	1.00866	1.00866	0.90294	1.12676
ILMN_2973024	1500011H22Rik	1.01979	1.01979	0.904874	1.14929
ILMN_1257298	1500011L16Rik	1.0728	1.0728	0.966404	1.19091
ILMN_2939012	1500012F01Rik	1.09282	1.09282	0.983398	1.21442
ILMN_1249000	1500015O10Rik	1.01391	1.01391	0.935204	1.09923
ILMN_2661407	1500016H10Rik	-1.07541	0.929881	0.818103	1.05693
ILMN_1249606	1500016H10Rik	1.03085	1.03085	0.92778	1.14536
ILMN_1218880	1500019C06Rik	-1.02377	0.976783	0.860644	1.10859
ILMN_2680463	1500019G21Rik	-1.135	0.881059	0.781679	0.993073
ILMN_1259794	1500026D16Rik	1.07189	1.07189	0.963128	1.19294
ILMN_2649172	1500031H04Rik	-1.02322	0.977309	0.889469	1.07383
ILMN_2982736	1500031L02Rik	1.11772	1.11772	0.996194	1.25407
ILMN_2734408	1500031M22Rik	1.03235	1.03235	0.953073	1.11821
ILMN_3008277	1500032D16Rik	-1.11039	0.900584	0.810218	1.00103
ILMN_2668977	1500032D16Rik	-1.04012	0.96143	0.866878	1.06629
ILMN_2688822	1500032D16Rik	-1.02524	0.975382	0.864546	1.10043
ILMN_2648580	1500032L24Rik	-1.0152	0.98503	0.888713	1.09179
ILMN_2763122	1500034J20Rik	-1.04139	0.960259	0.876112	1.05249
ILMN_2667894	1500035H01Rik	1.06919	1.06919	0.977586	1.16937
ILMN_2714442	1500040F11Rik	1.04688	1.04688	0.963319	1.13769
ILMN_2639498	1500041J02Rik	-1.01201	0.988129	0.907494	1.07593
ILMN_2664993	1500041N16Rik	-1.03293	0.96812	0.856038	1.09488
ILMN_1245875	1520401A03Rik	1.09749	1.09749	0.982686	1.2257
ILMN_3078008	1520401A03Rik	-1.06684	0.937347	0.850801	1.0327
ILMN_3157177	1520401A03Rik	-1.00003	0.999966	0.912622	1.09567
ILMN_3004151	1600002K03Rik	-1.01584	0.984404	0.880097	1.10107
ILMN_2963511	1600002O04Rik	-1.10328	0.906385	0.799848	1.02711
ILMN_3009738	1600012H06Rik	-1.00466	0.995363	0.892532	1.11004
ILMN_2718861	1600012H06Rik	-1.08441	0.92216	0.82303	1.03323
ILMN_1238211	1600012H06Rik	-1.01282	0.987346	0.910803	1.07032
ILMN_1241020	1600012K10Rik	-1.23394	0.810409	0.723546	0.907701
ILMN_1214843	1600013P15Rik	-1.06632	0.937802	0.853567	1.03035
ILMN_2686187	1600013P15Rik	-1.02695	0.973758	0.865431	1.09564
ILMN_2822842	1600014C10Rik	-1.2403	0.806258	0.71517	0.908947
ILMN_2637357	1600015H20Rik	1.00614	1.00614	0.916034	1.10511
ILMN_1222284	1600015I10Rik	-1.03982	0.961708	0.884875	1.04521
ILMN_1242629	1600016N20Rik	1.21247	1.21247	1.06388	1.38181
ILMN_1234558	1600019D15Rik	1.16222	1.16222	1.04978	1.2867
ILMN_1258977	1600019D15Rik	1.04912	1.04912	0.945074	1.16462
ILMN_2625333	1600020H07Rik	1.01911	1.01911	0.941659	1.10294
ILMN_2739364	1600020H07Rik	1.14511	1.14511	1.02606	1.27797
ILMN_2613851	1600021C16Rik	-1.12336	0.890184	0.790808	1.00205
ILMN_2634157	1600021C16Rik	-1.1693	0.855211	0.762148	0.959638
ILMN_1255085	1600022A19Rik	1.02893	1.02893	0.947887	1.11691
ILMN_2732301	1600022A19Rik	1.02012	1.02012	0.932154	1.11639
ILMN_2691317	1600022A19Rik	-1.01849	0.981846	0.903027	1.06754
ILMN_1243225	1600022A19Rik	1.02569	1.02569	0.943355	1.11522
ILMN_2743818	1600022A19Rik	1.03425	1.03425	0.952775	1.12269
ILMN_2759344	1600023A02Rik	1.1424	1.1424	1.00654	1.29661
ILMN_1236758	1600023A02Rik	1.489	1.489	1.33241	1.664
ILMN_1244634	1600025D17Rik	1.01402	1.01402	0.89806	1.14496
ILMN_2805631	1600027N09Rik	-1.02319	0.977337	0.857414	1.11403
ILMN_1259777	1600029D21Rik	-1.01382	0.986369	0.907626	1.07194
ILMN_2650106	1700001A24Rik	-1.09202	0.915738	0.823615	1.01817
ILMN_3003501	1700001C02Rik	-1.05183	0.950727	0.877879	1.02962
ILMN_2597376	1700001C14Rik	1.00097	1.00097	0.921637	1.08712
ILMN_2729634	1700001C14Rik	1.17983	1.17983	1.0485	1.32761
ILMN_2955312	1700001C19Rik	-1.2072	0.828365	0.74052	0.92663
ILMN_1215822	1700001C19Rik	-1.09127	0.916363	0.813792	1.03186
ILMN_2724055	1700001E04Rik	-1.04579	0.956211	0.879525	1.03958
ILMN_1231037	1700001F09Rik	-1.01789	0.982421	0.878498	1.09864
ILMN_2741149	1700001F22Rik	1.05377	1.05377	0.963966	1.15194
ILMN_2666574	1700001J03Rik	-1.00927	0.990811	0.913524	1.07464
ILMN_2636548	1700001L23Rik	-1.04618	0.955855	0.855351	1.06817
ILMN_2664449	1700001O22Rik	1.04517	1.04517	0.958009	1.14026
ILMN_2962336	1700001O22Rik	-1.00742	0.992639	0.905441	1.08824
ILMN_2597451	1700001P01Rik	1.06403	1.06403	0.972866	1.16373
ILMN_2629544	1700003E24Rik	1.06319	1.06319	0.97973	1.15376
ILMN_2868440	1700003F12Rik	1.06113	1.06113	0.950023	1.18524
ILMN_3162009	1700003M02Rik	-1.09164	0.916053	0.835495	1.00438
ILMN_2595725	1700006C19Rik	-1.06054	0.942915	0.870561	1.02128
ILMN_2737412	1700006D24Rik	1.06225	1.06225	0.936656	1.20469
ILMN_2664788	1700006H02Rik	1.08112	1.08112	0.9951	1.17458
ILMN_3003018	1700007G11Rik	-1.00562	0.994411	0.916118	1.0794
ILMN_2647458	1700007I06Rik	-1.00321	0.996803	0.901934	1.10165
ILMN_2519746	1700007J06Rik	1.0572	1.0572	0.962242	1.16153
ILMN_2834950	1700007K09Rik	-1.00306	0.996951	0.918689	1.08188
ILMN_2715474	1700007N18Rik	-1.003	0.997014	0.918025	1.0828
ILMN_2944703	1700008F21Rik	-1.0718	0.933012	0.859749	1.01252
ILMN_2676443	1700008I05Rik	-1.07029	0.934324	0.840581	1.03852
ILMN_2631903	1700008P20Rik	1.02247	1.02247	0.923942	1.13151
ILMN_2619718	1700009P13Rik	1.04876	1.04876	0.937285	1.1735
ILMN_2645509	1700009P17Rik	-1.08005	0.925886	0.814734	1.0522
ILMN_2712454	1700010A17Rik	1.01546	1.01546	0.935044	1.10279
ILMN_1253329	1700010A17Rik	-1.02843	0.972357	0.895009	1.05639
ILMN_1250734	1700010D01Rik	1.01918	1.01918	0.933912	1.11223
ILMN_2665591	1700010I14Rik	-1.01244	0.987709	0.909944	1.07212
ILMN_2607827	1700010M22Rik	-1.00901	0.99107	0.913992	1.07465
ILMN_1245353	1700010M22Rik	1.02104	1.02104	0.935608	1.11428
ILMN_1232564	1700011A15Rik	1.00902	1.00902	0.931811	1.09263
ILMN_2680237	1700011C14Rik	-1.15039	0.869273	0.770206	0.981083
ILMN_2680229	1700011C14Rik	-1.10303	0.906595	0.800279	1.02703
ILMN_1220547	1700011C14Rik	1.03744	1.03744	0.932415	1.15431
ILMN_2639308	1700011F03Rik	-1.00451	0.995509	0.917345	1.08033
ILMN_1249784	1700011F14Rik	-1.01142	0.988706	0.909115	1.07527
ILMN_1240624	1700011H14Rik	-1.08128	0.924832	0.845603	1.01148
ILMN_1259619	1700011I11Rik	1.01039	1.01039	0.892525	1.14382
ILMN_2751186	1700011I11Rik	-1.02324	0.977283	0.897052	1.06469
ILMN_2758249	1700011I11Rik	1.06409	1.06409	0.936149	1.20952
ILMN_1241675	1700011I11Rik	1.08142	1.08142	0.964864	1.21206
ILMN_2674820	1700011J18Rik	1.02998	1.02998	0.951473	1.11497
ILMN_2925214	1700011K15Rik	-1.0506	0.951835	0.878762	1.03098
ILMN_1221385	1700011K15Rik	-1.01372	0.986469	0.908661	1.07094
ILMN_2678187	1700012A03Rik	-1.06472	0.939217	0.863822	1.02119
ILMN_1218141	1700012A16Rik	1.007	1.007	0.909802	1.11459
ILMN_1251239	1700012B09Rik	-1.01708	0.98321	0.880245	1.09822
ILMN_2645780	1700012B18Rik	-1.18191	0.846085	0.759621	0.942391
ILMN_2727318	1700012G19Rik	1.16545	1.16545	1.05098	1.29239
ILMN_3152061	1700012H05Rik	-1.18894	0.841085	0.738297	0.958184
ILMN_1239592	1700012H17Rik	-1.12877	0.885919	0.776103	1.01127
ILMN_2804407	1700012L04Rik	-1.07373	0.931329	0.83255	1.04183
ILMN_2630401	1700013B16Rik	1.01242	1.01242	0.933451	1.09808
ILMN_2653832	1700013G24Rik	-1.04996	0.95242	0.869303	1.04348
ILMN_2731135	1700013H19Rik	-1.01909	0.981265	0.902471	1.06694
ILMN_2637180	1700013L23Rik	-1.12337	0.890179	0.808397	0.980234
ILMN_2660924	1700013N18Rik	-1.03832	0.963091	0.859572	1.07908
ILMN_2868571	1700013N18Rik	1.01811	1.01811	0.935107	1.10849
ILMN_2667257	1700014P03Rik	-1.00773	0.992331	0.868373	1.13398
ILMN_2634503	1700015E13Rik	1.05328	1.05328	0.953701	1.16326
ILMN_1222931	1700016C15Rik	1.02298	1.02298	0.927887	1.12783
ILMN_2939579	1700016D06Rik	1.06233	1.06233	0.944616	1.19472
ILMN_2939583	1700016D06Rik	-1.0561	0.946882	0.871917	1.02829
ILMN_2721452	1700016F23Rik	-1.06321	0.940545	0.858802	1.03007
ILMN_2637903	1700016G05Rik	-1.02324	0.977291	0.89604	1.06591
ILMN_2991601	1700017B05Rik	-1.00387	0.996149	0.918446	1.08043
ILMN_2757924	1700017D11Rik	-1.04538	0.956589	0.880697	1.03902
ILMN_2757923	1700017D11Rik	-1.00021	0.999795	0.921168	1.08513
ILMN_2706550	1700017I11Rik	-1.00178	0.998226	0.920716	1.08226
ILMN_1255361	1700017N19Rik	1.05966	1.05966	0.950625	1.18119
ILMN_1231777	1700018B24Rik	-1.01573	0.984513	0.904938	1.07109
ILMN_2649579	1700018C11Rik	-1.09564	0.912706	0.821959	1.01347
ILMN_2746218	1700018F24Rik	1.01951	1.01951	0.935304	1.11129
ILMN_1225764	1700018O18Rik	-1.24533	0.802997	0.730485	0.882707
ILMN_2624553	1700019B16Rik	1.02457	1.02457	0.944841	1.11103
ILMN_2646640	1700019D03Rik	1.02484	1.02484	0.946261	1.10995
ILMN_1236344	1700019E19Rik	1.04359	1.04359	0.928628	1.17279
ILMN_2679522	1700019F09Rik	-1.0061	0.99394	0.913814	1.08109
ILMN_2631179	1700019G17Rik	1.03981	1.03981	0.949765	1.13839
ILMN_2695190	1700019G17Rik	1.04659	1.04659	0.959386	1.14173
ILMN_2758803	1700019G17Rik	-1.04663	0.955451	0.858746	1.06305
ILMN_2631180	1700019G17Rik	1.02019	1.02019	0.933325	1.11515
ILMN_2999818	1700019H03Rik	-1.01834	0.981994	0.874114	1.10319
ILMN_2655175	1700019I23Rik	1.00243	1.00243	0.921958	1.08992
ILMN_2786075	1700019L03Rik	-1.08006	0.925871	0.851734	1.00646
ILMN_1246636	1700019M22Rik	-1.02414	0.97643	0.898835	1.06072
ILMN_2618910	1700019N19Rik	1.02043	1.02043	0.939787	1.108
ILMN_2623434	1700019P01Rik	-1.09333	0.914637	0.826342	1.01237
ILMN_1233860	1700020B09Rik	-1.00161	0.998395	0.887007	1.12377
ILMN_1236334	1700020C08Rik	-1.01226	0.987887	0.910823	1.07147
ILMN_2624145	1700020C11Rik	1.04681	1.04681	0.92698	1.18213
ILMN_2606555	1700020D05Rik	-1.01895	0.981401	0.902281	1.06746
ILMN_2598300	1700020H15	1.04481	1.04481	0.96146	1.13538
ILMN_2895240	1700020L24Rik	-1.02931	0.971522	0.893872	1.05592
ILMN_2795968	1700020N01Rik	1.025	1.025	0.945645	1.11102
ILMN_2673628	1700020O03Rik	-1.08442	0.922148	0.815053	1.04331
ILMN_1232146	1700021C14Rik	-1.09795	0.910788	0.814203	1.01883
ILMN_1257698	1700021E15Rik	1.02765	1.02765	0.945883	1.11648
ILMN_2761181	1700021F05Rik	-1.00796	0.992106	0.894092	1.10086
ILMN_3131640	1700021K02Rik	1.03385	1.03385	0.942997	1.13345
ILMN_2651010	1700021K02Rik	1.05552	1.05552	0.946057	1.17764
ILMN_2741006	1700021K19Rik	-1.10921	0.901542	0.803622	1.01139
ILMN_2645917	1700022C21Rik	-1.04844	0.953796	0.848811	1.07177
ILMN_2957036	1700022N24Rik	-1.08428	0.92227	0.82936	1.02559
ILMN_2643067	1700022N24Rik	1.03955	1.03955	0.934488	1.15642
ILMN_2602548	1700022N24Rik	-1.02437	0.976211	0.873445	1.09107
ILMN_2732291	1700022N24Rik	-1.02685	0.973852	0.886322	1.07003
ILMN_3030470	1700023B02Rik	1.02327	1.02327	0.914466	1.14502
ILMN_3103784	1700023B02Rik	-1.10256	0.906982	0.802541	1.02501
ILMN_2805934	1700023E05Rik	-1.01821	0.982114	0.904596	1.06627
ILMN_2696687	1700023E05Rik	-1.01058	0.989534	0.894008	1.09527
ILMN_2750201	1700023I07Rik	-1.0069	0.993145	0.916887	1.07575
ILMN_2621909	1700023M03Rik	1.13837	1.13837	1.00826	1.28526
ILMN_2592313	1700023M09Rik	1.06395	1.06395	0.958977	1.18042
ILMN_2660028	1700023O11Rik	-1.05772	0.945429	0.841601	1.06207
ILMN_1233917	1700024C24Rik	1.02596	1.02596	0.937017	1.12334
ILMN_1245193	1700024D23Rik	1.01653	1.01653	0.932607	1.108
ILMN_2788707	1700024G13Rik	1.02775	1.02775	0.938379	1.12563
ILMN_2606470	1700024K14Rik	-1.03857	0.962864	0.881665	1.05154
ILMN_2708920	1700025B16Rik	-1.00586	0.994176	0.889925	1.11064
ILMN_1255543	1700025D03Rik	1.02087	1.02087	0.937443	1.11172
ILMN_2613687	1700025E21Rik	1.02735	1.02735	0.942005	1.12042
ILMN_2654732	1700025F22Rik	1.01878	1.01878	0.939204	1.10509
ILMN_2669982	1700025G04Rik	-1.04499	0.956948	0.854447	1.07174
ILMN_1244864	1700025J14Rik	-1.06321	0.940551	0.865238	1.02242
ILMN_1214517	1700025K23Rik	-1.06016	0.943255	0.835347	1.0651
ILMN_2670708	1700026D08Rik	1.04087	1.04087	0.960619	1.12783
ILMN_2720572	1700026L06Rik	-1.05512	0.947756	0.87288	1.02905
ILMN_2664702	1700026P10Rik	1.04761	1.04761	0.952773	1.15188
ILMN_2736521	1700027A23Rik	1.0584	1.0584	0.972609	1.15175
ILMN_1255463	1700027D21Rik	-1.00619	0.993851	0.902677	1.09423
ILMN_2671266	1700027J05Rik	-1.00983	0.99027	0.880866	1.11326
ILMN_1254327	1700027M21Rik	1.01076	1.01076	0.933944	1.0939
ILMN_2935237	1700027N10Rik	1.03971	1.03971	0.947153	1.14132
ILMN_2680815	1700028K03Rik	1.0738	1.0738	0.96988	1.18887
ILMN_2725531	1700028K03Rik	-1.02757	0.973171	0.898252	1.05434
ILMN_2764466	1700028N11Rik	-1.03135	0.969601	0.893001	1.05277
ILMN_2652235	1700028O09Rik	1.01513	1.01513	0.919279	1.12098
ILMN_2601035	1700028P14Rik	1.04837	1.04837	0.96387	1.14027
ILMN_3116055	1700029F12Rik	1.01068	1.01068	0.93208	1.0959
ILMN_1218314	1700029F12Rik	-1.07097	0.933735	0.836153	1.04271
ILMN_1250435	1700029G01Rik	1.14232	1.14232	1.0152	1.28535
ILMN_1221195	1700029H01Rik	1.01283	1.01283	0.932334	1.10028
ILMN_2751239	1700029H01Rik	-1.00333	0.996679	0.916979	1.08331
ILMN_2695308	1700029H01Rik	-1.01755	0.982752	0.895838	1.0781
ILMN_2706809	1700029H01Rik	1.03235	1.03235	0.950759	1.12094
ILMN_1241241	1700029H14Rik	1.02422	1.02422	0.928396	1.12994
ILMN_3090756	1700029H14Rik	-1.02204	0.978432	0.902452	1.06081
ILMN_2882698	1700029I01Rik	-1.07534	0.929936	0.855968	1.0103
ILMN_2638674	1700029I08Rik	1.02002	1.02002	0.918358	1.13294
ILMN_2632536	1700029I15Rik	-1.1651	0.858294	0.760096	0.969179
ILMN_2723346	1700029J07Rik	-1.1503	0.86934	0.76423	0.988907
ILMN_3121687	1700029P11Rik	-1.10089	0.90836	0.813292	1.01454
ILMN_1260016	1700029P11Rik	1.01188	1.01188	0.930951	1.09984
ILMN_3046125	1700029P11Rik	1.01652	1.01652	0.936191	1.10375
ILMN_1224186	1700030B17Rik	1.0462	1.0462	0.965076	1.13414
ILMN_2755692	1700030E05Rik	-1.00929	0.990798	0.88695	1.10681
ILMN_1231468	1700030J22Rik	1.06158	1.06158	0.93293	1.20798
ILMN_2706972	1700030K01Rik	1.03488	1.03488	0.950111	1.12722
ILMN_2705655	1700030K09Rik	1.00018	1.00018	0.888526	1.12587
ILMN_2617673	1700034E13Rik	1.0131	1.0131	0.934307	1.09853
ILMN_2732877	1700034H14Rik	1.19549	1.19549	1.06756	1.33874
ILMN_2685133	1700034H14Rik	1.05407	1.05407	0.948112	1.17186
ILMN_2684388	1700034H14Rik	1.05465	1.05465	0.930824	1.19495
ILMN_2897476	1700034H14Rik	1.11419	1.11419	0.997702	1.24428
ILMN_2862353	1700034I23Rik	1.04676	1.04676	0.961266	1.13985
ILMN_1239150	1700034I23Rik	-1.01675	0.983523	0.884844	1.09321
ILMN_1234063	1700034J06Rik	1.03343	1.03343	0.952214	1.12157
ILMN_1228264	1700034J06Rik	1.00757	1.00757	0.927987	1.09398
ILMN_1224613	1700034K16Rik	1.04645	1.04645	0.942151	1.16229
ILMN_2613803	1700034O15Rik	-1.06958	0.934945	0.826418	1.05772
ILMN_2837999	1700036D21Rik	1.01487	1.01487	0.923714	1.11503
ILMN_2800500	1700037C18Rik	-1.12978	0.885128	0.774568	1.01147
ILMN_1213070	1700037H04Rik	1.0763	1.0763	0.964002	1.20167
ILMN_2958222	1700039E15Rik	1.01255	1.01255	0.918006	1.11684
ILMN_2881024	1700040I03Rik	1.11384	1.11384	0.986396	1.25774
ILMN_2687560	1700040L02Rik	1.00987	1.00987	0.931683	1.09462
ILMN_2967255	1700045I19Rik	1.01548	1.01548	0.922412	1.11794
ILMN_2729918	1700047E16Rik	-1.06031	0.943122	0.827397	1.07503
ILMN_3034034	1700047I17Rik	1.01074	1.01074	0.897098	1.13878
ILMN_3107690	1700047I17Rik	1.00714	1.00714	0.901873	1.12469
ILMN_2596007	1700048E23Rik	-1.05591	0.947047	0.851333	1.05352
ILMN_2655222	1700049E17Rik	-1.00191	0.998095	0.901662	1.10484
ILMN_2986059	1700049G17Rik	-1.11205	0.899239	0.79415	1.01823
ILMN_2598050	1700049K14Rik	1.01331	1.01331	0.934513	1.09876
ILMN_1215184	1700049L16Rik	-1.00878	0.991298	0.911142	1.07851
ILMN_1226372	1700051E09Rik	-1.03575	0.965488	0.858962	1.08523
ILMN_2687071	1700051E09Rik	-1.00547	0.994562	0.883617	1.11944
ILMN_1251074	1700051E09Rik	1.04127	1.04127	0.917848	1.18129
ILMN_2614186	1700052H20Rik	1.00216	1.00216	0.922744	1.0884
ILMN_2985579	1700052N19Rik	1.02917	1.02917	0.91523	1.1573
ILMN_1260593	1700052N19Rik	-1.04986	0.952505	0.84934	1.0682
ILMN_1240442	1700054O13Rik	1.01756	1.01756	0.935961	1.10627
ILMN_1226573	1700055M20Rik	1.00111	1.00111	0.923277	1.08551
ILMN_2606189	1700055M20Rik	-1.01323	0.986946	0.90507	1.07623
ILMN_2608638	1700055N04Rik	1.03902	1.03902	0.957414	1.12758
ILMN_1226708	1700055O19Rik	-1.00511	0.994913	0.917948	1.07833
ILMN_2903992	1700057G04Rik	1.01936	1.01936	0.920697	1.1286
ILMN_1247752	1700057K13Rik	-1.00094	0.999064	0.917563	1.0878
ILMN_2518452	1700058C01Rik	1.03532	1.03532	0.951566	1.12645
ILMN_1243320	1700058C13Rik	-1.03109	0.969848	0.894394	1.05167
ILMN_2597916	1700060E18Rik	1.05483	1.05483	0.969573	1.14759
ILMN_2625654	1700060H10Rik	-1.08028	0.925686	0.851597	1.00622
ILMN_2936769	1700061G19Rik	-1.03215	0.968854	0.893527	1.05053
ILMN_1248923	1700063I17Rik	-1.01924	0.981123	0.904883	1.06379
ILMN_2687372	1700064K09Rik	-1.10492	0.905041	0.803042	1.02
ILMN_2636814	1700065D16Rik	-1.05169	0.950852	0.875194	1.03305
ILMN_1240536	1700065I17Rik	1.06199	1.06199	0.97749	1.1538
ILMN_2645368	1700065O13Rik	-1.09073	0.916821	0.803431	1.04621
ILMN_2845839	1700065O13Rik	-1.01456	0.985648	0.871537	1.1147
ILMN_2729229	1700067C01Rik	-1.03418	0.966953	0.892816	1.04725
ILMN_2927643	1700067K01Rik	-1.00195	0.998059	0.917263	1.08597
ILMN_2616500	1700067P10Rik	1.01979	1.01979	0.931229	1.11678
ILMN_2674060	1700069O15Rik	-1.08201	0.924207	0.814052	1.04927
ILMN_2736714	1700071E18Rik	-1.03059	0.970319	0.894502	1.05256
ILMN_2890399	1700071K01Rik	-1.10633	0.903892	0.801711	1.0191
ILMN_2593058	1700072E05Rik	1.03255	1.03255	0.950711	1.12143
ILMN_3080550	1700072E05Rik	1.07406	1.07406	0.98221	1.17449
ILMN_3160066	1700072E05Rik	1.0471	1.0471	0.961478	1.14034
ILMN_2790902	1700073E17Rik	-1.03625	0.96502	0.889514	1.04694
ILMN_2684084	1700073K01Rik	-1.0668	0.937384	0.863339	1.01778
ILMN_1214753	1700073K01Rik	-1.09275	0.915125	0.80346	1.04231
ILMN_2695988	1700074P13Rik	1.0312	1.0312	0.949762	1.11962
ILMN_2864695	1700080E11Rik	-1.00421	0.995806	0.912991	1.08613
ILMN_3097791	1700081D17Rik	-1.02231	0.978181	0.899579	1.06365
ILMN_3021142	1700081D17Rik	-1.05577	0.947174	0.872884	1.02779
ILMN_1246289	1700083M11Rik	-1.05372	0.949014	0.865558	1.04052
ILMN_2862026	1700084C01Rik	1.06616	1.06616	0.958663	1.18571
ILMN_2706248	1700084J12Rik	1.04778	1.04778	0.965176	1.13744
ILMN_2594216	1700084J23Rik	-1.01295	0.987217	0.910663	1.07021
ILMN_1239196	1700088E04Rik	1.0538	1.0538	0.93034	1.19364
ILMN_2656489	1700091F14Rik	1.01632	1.01632	0.933906	1.10602
ILMN_2665008	1700093E07Rik	1.17955	1.17955	1.05019	1.32485
ILMN_2736976	1700093K21Rik	-1.00669	0.993356	0.913677	1.07998
ILMN_1242313	1700094C09Rik	-1.01491	0.985311	0.892273	1.08805
ILMN_1213939	1700094E07Rik	-1.02277	0.977734	0.900099	1.06207
ILMN_1239850	1700095H12	-1.0256	0.975043	0.865645	1.09827
ILMN_2704802	1700095K08Rik	-1.02855	0.972243	0.893054	1.05846
ILMN_1252400	1700095N21Rik	-1.04408	0.957783	0.839601	1.0926
ILMN_2646254	1700102P08Rik	-1.02596	0.974695	0.896425	1.0598
ILMN_1226518	1700108E19Rik	1.07535	1.07535	0.986137	1.17263
ILMN_2765653	1700108E19Rik	1.00236	1.00236	0.922772	1.08882
ILMN_2765652	1700108E19Rik	1.02498	1.02498	0.945501	1.11115
ILMN_1241785	1700108L22Rik	-1.03335	0.967727	0.855881	1.09419
ILMN_2724220	1700108M19Rik	1.01086	1.01086	0.932496	1.09581
ILMN_3005587	1700109H08Rik	-1.02192	0.97855	0.868222	1.1029
ILMN_2676285	1700111A04Rik	1.01848	1.01848	0.940849	1.10252
ILMN_2691309	1700111A04Rik	1.03862	1.03862	0.923964	1.1675
ILMN_2644651	1700111I05Rik	1.02564	1.02564	0.910738	1.15503
ILMN_2744628	1700111I05Rik	1.03923	1.03923	0.957584	1.12784
ILMN_2625085	1700112C13Rik	1.03476	1.03476	0.952011	1.12469
ILMN_2613264	1700112P19Rik	-1.03074	0.970181	0.855562	1.10015
ILMN_2662036	1700113I22Rik	1.05317	1.05317	0.963982	1.1506
ILMN_2596569	1700113I22Rik	-1.13565	0.880554	0.787407	0.984719
ILMN_2689749	1700113O17Rik	1.07471	1.07471	0.953872	1.21085
ILMN_3163424	1700120B06Rik	-1.09015	0.917303	0.81988	1.0263
ILMN_2863712	1700123D08Rik	1.01248	1.01248	0.893681	1.14708
ILMN_1242603	1700123D08Rik	-1.03686	0.964455	0.849586	1.09485
ILMN_2760476	1700123K08Rik	-1.10242	0.907094	0.828367	0.993304
ILMN_2648526	1700123K08Rik	1.0243	1.0243	0.943583	1.11191
ILMN_2925702	1700123L14Rik	-1.01239	0.987759	0.894599	1.09062
ILMN_2597332	1700123O20Rik	1.00208	1.00208	0.887985	1.13084
ILMN_2999447	1700123O20Rik	1.00062	1.00062	0.901197	1.11102
ILMN_2855371	1700127D06Rik	-1.00389	0.996125	0.916081	1.08316
ILMN_1229131	1700127F16Rik	1.13551	1.13551	1.01608	1.26898
ILMN_2709557	1700128F08Rik	-1.05515	0.947735	0.86635	1.03676
ILMN_1219593	1700129C05Rik	1.04677	1.04677	0.946213	1.15801
ILMN_2793688	1700129I15Rik	-1.01712	0.983164	0.90535	1.06767
ILMN_2700765	1700129L13Rik	-1.00679	0.99326	0.87553	1.12682
ILMN_1233889	1810003N24Rik	-1.00494	0.995087	0.893004	1.10884
ILMN_2671528	1810007E14Rik	-1.10184	0.907569	0.835003	0.986442
ILMN_2681311	1810007M14Rik	-1.00298	0.997024	0.878358	1.13172
ILMN_1228596	1810007M14Rik	-1.05369	0.949049	0.874266	1.03023
ILMN_2719322	1810007P19Rik	-1.01921	0.98115	0.901491	1.06785
ILMN_2629400	1810007P19Rik	-1.02317	0.977353	0.887828	1.07591
ILMN_1255634	1810008A14Rik	-1.15819	0.863414	0.766811	0.972187
ILMN_2839142	1810008A18Rik	-1.28415	0.778724	0.691449	0.877015
ILMN_2839145	1810008A18Rik	-1.03786	0.963522	0.866117	1.07188
ILMN_2617468	1810008K03Rik	1.71324	1.71324	1.52097	1.92981
ILMN_2632811	1810008K16Rik	-1.03675	0.964553	0.889809	1.04557
ILMN_1219656	1810008O21Rik	-1.07389	0.931193	0.837588	1.03526
ILMN_1221262	1810009A15Rik	1.1072	1.1072	0.993385	1.23404
ILMN_2872246	1810009A15Rik	-1.00961	0.990481	0.879949	1.1149
ILMN_1223327	1810009B06Rik	-1.13517	0.880927	0.808815	0.959468
ILMN_1241128	1810009B06Rik	-1.04415	0.957719	0.850354	1.07864
ILMN_2635850	1810009H17Rik	-1.07219	0.932667	0.835523	1.04111
ILMN_2631712	1810009J06Rik	-1.00085	0.999149	0.911954	1.09468
ILMN_2944301	1810009K13Rik	-1.02053	0.979882	0.86938	1.10443
ILMN_1259470	1810009M01Rik	1.17796	1.17796	1.06127	1.30747
ILMN_2764607	1810009N02Rik	-1.16156	0.860909	0.764555	0.969405
ILMN_2742293	1810009O10Rik	1.06877	1.06877	0.956073	1.19476
ILMN_2757087	1810009O10Rik	1.13431	1.13431	1.00796	1.2765
ILMN_2728429	1810010M01Rik	1.01829	1.01829	0.938763	1.10456
ILMN_1220430	1810010N17Rik	1.05888	1.05888	0.94013	1.19264
ILMN_2694257	1810010N17Rik	1.00395	1.00395	0.891871	1.13011
ILMN_2676406	1810010O14Rik	-1.01288	0.987288	0.909362	1.07189
ILMN_2622066	1810011K17Rik	1.07192	1.07192	0.98445	1.16717
ILMN_1254307	1810011O10Rik	-1.11124	0.899897	0.805449	1.00542
ILMN_1258998	1810011O16Rik	-1.04913	0.953167	0.855991	1.06138
ILMN_1258728	1810012H11Rik	-1.02421	0.976359	0.888661	1.07271
ILMN_2963432	1810013C15Rik	-1.01215	0.987995	0.877453	1.11246
ILMN_1251065	1810014F10Rik	-1.24938	0.800396	0.714227	0.896962
ILMN_1251930	1810014F10Rik	-1.08078	0.92526	0.819531	1.04463
ILMN_2656871	1810014L12Rik	1.00311	1.00311	0.902725	1.11465
ILMN_2883952	1810015A11Rik	1.09562	1.09562	0.995544	1.20576
ILMN_2745614	1810015C04Rik	-1.11282	0.898614	0.809852	0.997104
ILMN_1233160	1810015M01Rik	1.04601	1.04601	0.939174	1.165
ILMN_1242942	1810015P03Rik	-1.01764	0.98267	0.897349	1.0761
ILMN_2766315	1810017G16Rik	-1.05365	0.949084	0.853681	1.05515
ILMN_2703678	1810019J16Rik	-1.05209	0.950489	0.854912	1.05675
ILMN_2699294	1810020C19Rik	1.02221	1.02221	0.919599	1.13628
ILMN_2896944	1810020D17Rik	-1.17157	0.853555	0.764816	0.952591
ILMN_2970899	1810020G14Rik	1.00167	1.00167	0.918935	1.09186
ILMN_2970900	1810020G14Rik	-1.01647	0.983796	0.899512	1.07598
ILMN_2597810	1810020G14Rik	1.00916	1.00916	0.914614	1.11349
ILMN_2639402	1810021J13Rik	-1.06768	0.936614	0.85202	1.02961
ILMN_2981896	1810021J13Rik	-1.06311	0.940639	0.825356	1.07202
ILMN_2604310	1810022C23Rik	-1.14424	0.873941	0.773961	0.986837
ILMN_1232995	1810023F06Rik	1.27794	1.27794	1.15764	1.41074
ILMN_2912439	1810026J23Rik	-1.04549	0.95649	0.856964	1.06757
ILMN_2875089	1810027O10Rik	-1.02796	0.972803	0.88077	1.07445
ILMN_2647318	1810029B16Rik	1.02008	1.02008	0.942032	1.10458
ILMN_2701207	1810029B16Rik	1.02219	1.02219	0.930648	1.12274
ILMN_1221592	1810029G24Rik	-1.12347	0.890101	0.790157	1.00269
ILMN_2980898	1810030J14Rik	-1.03412	0.967004	0.878374	1.06458
ILMN_1246756	1810030N24Rik	-1.07125	0.93349	0.837589	1.04037
ILMN_2873180	1810030N24Rik	-1.08379	0.922687	0.829037	1.02692
ILMN_1221983	1810030N24Rik	-1.16252	0.860202	0.770043	0.960918
ILMN_2646649	1810030O07Rik	-1.01421	0.985985	0.890663	1.09151
ILMN_3120652	1810031K02Rik	1.05473	1.05473	0.943295	1.17933
ILMN_1222682	1810031K02Rik	-1.10033	0.908818	0.808691	1.02134
ILMN_3045152	1810031K02Rik	-1.01545	0.984785	0.889717	1.09001
ILMN_2592449	1810031K17Rik	1.02025	1.02025	0.893463	1.16503
ILMN_2756074	1810033A06Rik	1.00854	1.00854	0.893793	1.13801
ILMN_2888940	1810033M07Rik	-1.42228	0.703095	0.622058	0.794688
ILMN_1244756	1810034K20Rik	-1.04767	0.954498	0.878552	1.03701
ILMN_1239860	1810035L17Rik	-1.09904	0.909884	0.815772	1.01485
ILMN_2684667	1810035L17Rik	1.03462	1.03462	0.934142	1.14592
ILMN_2593257	1810036H07Rik	1.01211	1.01211	0.932853	1.0981
ILMN_2665943	1810036I24Rik	-1.02193	0.978545	0.890164	1.0757
ILMN_1221820	1810037B05Rik	1.04896	1.04896	0.959789	1.14641
ILMN_2724415	1810037C20Rik	-1.02478	0.975818	0.876469	1.08643
ILMN_2640140	1810037G04Rik	-1.04802	0.95418	0.851365	1.06941
ILMN_2446990	1810037K07Rik	-1.07459	0.930585	0.832329	1.04044
ILMN_2757861	1810038H16Rik	-1.09799	0.910752	0.814401	1.0185
ILMN_2695599	1810042K04Rik	1.06023	1.06023	0.948641	1.18494
ILMN_2706652	1810043G02Rik	1.05269	1.05269	0.928982	1.19287
ILMN_2602204	1810043J12Rik	1.16175	1.16175	1.03673	1.30185
ILMN_2757838	1810043M15Rik	1.04195	1.04195	0.925874	1.17259
ILMN_3163481	1810044A24Rik	-1.05982	0.943554	0.839708	1.06024
ILMN_3011730	1810044A24Rik	-1.05503	0.947836	0.866443	1.03688
ILMN_2720180	1810044O22Rik	1.09758	1.09758	0.9969	1.20842
ILMN_1243052	1810045J01Rik	-1.10997	0.900929	0.800429	1.01405
ILMN_1229082	1810045K06Rik	-1.14275	0.87508	0.790662	0.968511
ILMN_1229495	1810045K17Rik	1.00911	1.00911	0.925254	1.10057
ILMN_2959372	1810046I24Rik	1.07822	1.07822	0.973434	1.19428
ILMN_2603898	1810046I24Rik	-1.08644	0.92044	0.824159	1.02797
ILMN_1213068	1810046I24Rik	1.02147	1.02147	0.939559	1.11053
ILMN_1250709	1810046J19Rik	1.16535	1.16535	1.05056	1.29268
ILMN_2717569	1810047C23Rik	1.1752	1.1752	1.05259	1.3121
ILMN_2957904	1810047C23Rik	-1.01765	0.982655	0.883625	1.09278
ILMN_2957898	1810047C23Rik	-1.18133	0.846507	0.755591	0.948361
ILMN_2856187	1810048J11Rik	-1.00796	0.9921	0.875824	1.12381
ILMN_3155342	1810048P08Rik	-1.16301	0.859841	0.769622	0.960635
ILMN_3076397	1810048P08Rik	1.01838	1.01838	0.901003	1.15104
ILMN_1229477	1810048P08Rik	-1.01557	0.984664	0.864993	1.12089
ILMN_2680665	1810049H13Rik	-1.0295	0.971347	0.872138	1.08184
ILMN_3104915	1810049H19Rik	-1.06385	0.939987	0.862871	1.02399
ILMN_1257551	1810049K24Rik	-1.02049	0.979921	0.88258	1.088
ILMN_2761445	1810054G18Rik	1.02605	1.02605	0.94091	1.11889
ILMN_2645662	1810054O13Rik	1.2864	1.2864	1.14553	1.4446
ILMN_2620131	1810055E12Rik	1.0868	1.0868	0.952615	1.23987
ILMN_2637624	1810055E12Rik	-1.02596	0.974698	0.873884	1.08714
ILMN_2805697	1810055E12Rik	-1.02984	0.971023	0.872997	1.08006
ILMN_2650275	1810055G02Rik	1.04175	1.04175	0.93944	1.1552
ILMN_2703032	1810057B09Rik	-1.00453	0.995487	0.919049	1.07828
ILMN_1224014	1810057C19Rik	-1.12582	0.888243	0.779992	1.01152
ILMN_2720930	1810057E01Rik	-1.119	0.893656	0.800146	0.998094
ILMN_2702193	1810057P16Rik	-1.03713	0.964199	0.865196	1.07453
ILMN_2679695	1810059A23Rik	1.11715	1.11715	0.996253	1.25271
ILMN_1236049	1810059A23Rik	1.05389	1.05389	0.947496	1.17222
ILMN_1218949	1810059A23Rik	-1.02024	0.980157	0.860529	1.11642
ILMN_2656071	1810059G22Rik	-1.01255	0.98761	0.881753	1.10617
ILMN_1237750	1810060D16Rik	1.01006	1.01006	0.906374	1.1256
ILMN_1217225	1810060J02Rik	1.0239	1.0239	0.919499	1.14015
ILMN_1235281	1810063B05Rik	-1.08737	0.919652	0.829265	1.01989
ILMN_1234931	1810063P04Rik	-1.00486	0.995161	0.915291	1.082
ILMN_2858523	1810064F22Rik	1.06292	1.06292	0.958607	1.17859
ILMN_1241864	1810065E05Rik	1.00814	1.00814	0.928725	1.09435
ILMN_2643057	1810073E21Rik	1.01421	1.01421	0.903594	1.13838
ILMN_1232976	1810073G14Rik	1.013	1.013	0.911175	1.12621
ILMN_2729743	1810073N04Rik	1.07584	1.07584	0.942242	1.22838
ILMN_1214402	1810073P09Rik	-1.00314	0.996867	0.904561	1.09859
ILMN_1238246	1810074P20Rik	1.06866	1.06866	0.953199	1.19811
ILMN_2927924	1810074P20Rik	-1.07074	0.933936	0.830627	1.0501
ILMN_1224227	1810074P20Rik	1.04154	1.04154	0.959779	1.13026
ILMN_2740873	2010001H14Rik	-1.01082	0.989297	0.910196	1.07527
ILMN_2759088	2010001J22Rik	-1.20018	0.833208	0.746355	0.930168
ILMN_1251371	2010001J22Rik	-1.22057	0.819287	0.732174	0.916765
ILMN_2613601	2010001M09Rik	-1.04988	0.952492	0.847651	1.0703
ILMN_2764865	2010001O09Rik	1.0505	1.0505	0.946858	1.16548
ILMN_1220817	2010002A20Rik	-1.03924	0.962242	0.88372	1.04774
ILMN_2706014	2010002N04Rik	1.01129	1.01129	0.932165	1.09714
ILMN_2968032	2010003J03Rik	-1.01874	0.981601	0.873405	1.1032
ILMN_2807665	2010003O18Rik	1.07571	1.07571	0.968406	1.19491
ILMN_2753761	2010004A03Rik	1.09833	1.09833	0.968383	1.24571
ILMN_1226152	2010004B12Rik	1.01805	1.01805	0.900323	1.15116
ILMN_2744074	2010004J24Rik	-1.01121	0.988916	0.91102	1.07347
ILMN_1260020	2010005A06Rik	-1.18542	0.84358	0.755878	0.941458
ILMN_2597660	2010005A06Rik	-1.17449	0.851431	0.756943	0.957715
ILMN_1234774	2010005H15Rik	-1.20164	0.832193	0.75627	0.915739
ILMN_3128270	2010005J08Rik	-1.02261	0.977886	0.855678	1.11755
ILMN_1226228	2010005J08Rik	1.00383	1.00383	0.895147	1.1257
ILMN_1219459	2010005J08Rik	-1.0195	0.980868	0.870335	1.10544
ILMN_2625035	2010005O13Rik	1.07159	1.07159	0.941352	1.21984
ILMN_1260046	2010005O13Rik	1.01021	1.01021	0.912783	1.11804
ILMN_2662283	2010007H12Rik	-1.08767	0.919392	0.824955	1.02464
ILMN_1227103	2010007H12Rik	-1.07617	0.929225	0.834936	1.03416
ILMN_2702016	2010011I20Rik	-1.14329	0.874672	0.786373	0.972886
ILMN_1223176	2010012C16Rik	-1.03969	0.961827	0.875754	1.05636
ILMN_2610798	2010012F05Rik	-1.0491	0.953194	0.850067	1.06883
ILMN_2776764	2010012F05Rik	1.04212	1.04212	0.936201	1.16003
ILMN_2748300	2010012O05Rik	-1.09221	0.915578	0.807317	1.03836
ILMN_2652425	2010013E08Rik	-1.11157	0.899629	0.793254	1.02027
ILMN_3162434	2010015L04Rik	-1.08422	0.922319	0.841501	1.0109
ILMN_2732519	2010016B13Rik	-1.02479	0.975807	0.895974	1.06275
ILMN_2675560	2010016F14Rik	1.05486	1.05486	0.965806	1.15212
ILMN_2739019	2010016F14Rik	1.0443	1.0443	0.961871	1.13379
ILMN_2670427	2010100O12Rik	-1.03454	0.966609	0.871298	1.07235
ILMN_1228094	2010100O12Rik	1.15694	1.15694	1.01345	1.32073
ILMN_2612627	2010106E10Rik	1.03514	1.03514	0.94165	1.13792
ILMN_1258638	2010106G01Rik	1.06723	1.06723	0.935171	1.21794
ILMN_1252689	2010106G01Rik	1.08423	1.08423	0.972715	1.20852
ILMN_2914347	2010106G01Rik	-1.0229	0.977611	0.885408	1.07942
ILMN_1239677	2010107E04Rik	-1.05087	0.951591	0.864306	1.04769
ILMN_2975295	2010107G12Rik	1.0014	1.0014	0.879882	1.13969
ILMN_2803564	2010107G23Rik	-1.10352	0.906193	0.832706	0.986166
ILMN_2617977	2010109I03Rik	1.05362	1.05362	0.971644	1.1425
ILMN_2756628	2010110K16Rik	-1.04597	0.956051	0.861987	1.06038
ILMN_1255823	2010110M21Rik	-1.01315	0.987021	0.898199	1.08463
ILMN_1217029	2010110O04Rik	1.01598	1.01598	0.93386	1.10532
ILMN_2696163	2010110P09Rik	-1.0036	0.996417	0.916726	1.08303
ILMN_2838372	2010111I01Rik	-1.03594	0.965307	0.858325	1.08562
ILMN_1215233	2010200O16Rik	-1.03721	0.964128	0.859731	1.0812
ILMN_1235179	2010204I15Rik	1.00015	1.00015	0.895535	1.117
ILMN_3139952	2010204N08Rik	-1.0111	0.989018	0.910157	1.07471
ILMN_2692889	2010208K18Rik	1.04665	1.04665	0.963248	1.13727
ILMN_2602257	2010300G19Rik	-1.08164	0.924521	0.827621	1.03277
ILMN_2630884	2010301N04Rik	1.00733	1.00733	0.89652	1.13184
ILMN_2869524	2010305A19Rik	1.06903	1.06903	0.951077	1.2016
ILMN_2814385	2010305C02Rik	1.16557	1.16557	1.04305	1.3025
ILMN_2657682	2010308M01Rik	-1.07404	0.931065	0.820891	1.05602
ILMN_2642188	2010309E21Rik	-1.00354	0.996469	0.919523	1.07985
ILMN_1241035	2010311D03Rik	1.2503	1.2503	1.12123	1.39423
ILMN_2667101	2010315L10Rik	1.11547	1.11547	0.997619	1.24725
ILMN_2668778	2010315L10Rik	-1.06842	0.935958	0.850375	1.03015
ILMN_2624385	2010315L10Rik	1.2287	1.2287	1.0972	1.37595
ILMN_1250771	2010316F05Rik	1.04236	1.04236	0.939579	1.15638
ILMN_2592656	2010319C14Rik	-1.04419	0.957679	0.865029	1.06025
ILMN_3124226	2010321M09Rik	1.0517	1.0517	0.935567	1.18225
ILMN_1217039	2010321M09Rik	1.04484	1.04484	0.937435	1.16454
ILMN_2744603	2010323F13Rik	-1.17477	0.851233	0.7668	0.944964
ILMN_2655126	2010323F13Rik	-1.15089	0.86889	0.781456	0.966107
ILMN_2678637	2200001I15Rik	-1.21724	0.821533	0.73795	0.914582
ILMN_1256157	2200002K05Rik	1.00367	1.00367	0.926494	1.08728
ILMN_2612219	2210006M16Rik	-1.01404	0.986156	0.908727	1.07018
ILMN_2696173	2210008A03Rik	-1.0376	0.963759	0.883968	1.05075
ILMN_2769393	2210008I11Rik	1.14861	1.14861	1.03535	1.27426
ILMN_2441242	2210009G21Rik	1.03428	1.03428	0.951746	1.12396
ILMN_3072319	2210009G21Rik	1.07352	1.07352	0.953946	1.20809
ILMN_3151129	2210009G21Rik	1.0885	1.0885	0.987997	1.19922
ILMN_3105205	2210010A19Rik	1.09053	1.09053	0.977934	1.21608
ILMN_2776139	2210010B09Rik	-1.03266	0.968377	0.887662	1.05643
ILMN_2684115	2210010C04Rik	1.02153	1.02153	0.937161	1.1135
ILMN_2599306	2210010L05Rik	1.05334	1.05334	0.971394	1.1422
ILMN_2615110	2210012G02Rik	1.07162	1.07162	0.966564	1.1881
ILMN_2751248	2210012G02Rik	1.0022	1.0022	0.916017	1.09649
ILMN_1226642	2210012G02Rik	-1.09572	0.912645	0.826795	1.00741
ILMN_2853212	2210013K02Rik	-1.04738	0.954767	0.848904	1.07383
ILMN_1247760	2210016L21Rik	1.01405	1.01405	0.901666	1.14044
ILMN_2622891	2210016L21Rik	1.01387	1.01387	0.897334	1.14554
ILMN_1216854	2210018M03Rik	-1.004	0.99602	0.893133	1.11076
ILMN_2643326	2210020M01Rik	1.03919	1.03919	0.954211	1.13173
ILMN_1222516	2210021A15Rik	-1.08335	0.923063	0.82541	1.03227
ILMN_2672208	2210021A15Rik	1.08463	1.08463	0.975825	1.20557
ILMN_2781118	2210021J22Rik	1.11879	1.11879	0.991934	1.26186
ILMN_2712064	2210023C10Rik	-1.02362	0.976922	0.898811	1.06182
ILMN_2895284	2210023G05Rik	1.05328	1.05328	0.946619	1.17196
ILMN_1247906	2210023G05Rik	-1.05018	0.95222	0.848485	1.06864
ILMN_2809656	2210038L17Rik	1.02401	1.02401	0.910966	1.15107
ILMN_1239808	2210402C18Rik	-1.0246	0.975992	0.8868	1.07415
ILMN_2719702	2210403B10Rik	-1.02245	0.978046	0.901601	1.06097
ILMN_2660328	2210404D11Rik	-1.15139	0.868512	0.775048	0.973248
ILMN_2619869	2210404G23Rik	-1.0503	0.952109	0.840352	1.07873
ILMN_1226767	2210407C18Rik	-1.00632	0.993719	0.910413	1.08465
ILMN_2727847	2210407G14Rik	-1.22658	0.815274	0.718173	0.925504
ILMN_2740362	2210407G14Rik	-1.02401	0.976551	0.898469	1.06142
ILMN_1254911	2210409E12Rik	-1.0029	0.997105	0.918239	1.08274
ILMN_2753643	2210409M21Rik	-1.02462	0.975973	0.899207	1.05929
ILMN_1229430	2210409M21Rik	-1.00903	0.991053	0.88078	1.11513
ILMN_1229211	2210409M21Rik	-1.06017	0.943245	0.839798	1.05944
ILMN_1217822	2210412D01Rik	-1.10488	0.905077	0.814143	1.00617
ILMN_2670352	2210412K09Rik	-1.1302	0.884802	0.788286	0.993135
ILMN_2762841	2210413P10Rik	-1.03375	0.967351	0.891392	1.04978
ILMN_1245518	2210413P10Rik	-1.08647	0.92041	0.812283	1.04293
ILMN_1218226	2210413P12Rik	-1.12014	0.892747	0.801906	0.993877
ILMN_1240149	2210415M20Rik	-1.05291	0.949753	0.853219	1.05721
ILMN_2594066	2210417D09Rik	1.06737	1.06737	0.940515	1.21135
ILMN_2612904	2210417J20Rik	1.0917	1.0917	0.997354	1.19496
ILMN_3129372	2210418O10Rik	1.05326	1.05326	0.944143	1.175
ILMN_2614563	2210421G13Rik	-1.06531	0.938692	0.830813	1.06058
ILMN_3119914	2300002D11Rik	-1.02802	0.972748	0.878592	1.07699
ILMN_1253600	2300002D11Rik	-1.03207	0.968927	0.885013	1.0608
ILMN_2681913	2300002G24Rik	1.04083	1.04083	0.955784	1.13345
ILMN_2683656	2300002M23Rik	1.04407	1.04407	0.952585	1.14435
ILMN_2674398	2300002O18Rik	-1.07573	0.929598	0.848809	1.01808
ILMN_2664858	2300003C06Rik	-1.03052	0.970379	0.89047	1.05746
ILMN_2699923	2300003P22Rik	1.00936	1.00936	0.914092	1.11457
ILMN_2700364	2300005B03Rik	1.02206	1.02206	0.939631	1.11171
ILMN_2934917	2300006N05Rik	1.02734	1.02734	0.940519	1.12218
ILMN_1224142	2300008B03Rik	1.11665	1.11665	0.991877	1.25712
ILMN_2799667	2310001A20Rik	1.12307	1.12307	1.01012	1.24866
ILMN_2748328	2310001L23Rik	-1.09087	0.916702	0.830677	1.01164
ILMN_2610594	2310002A05Rik	-1.03909	0.96238	0.886295	1.045
ILMN_2901363	2310002B06Rik	1.05757	1.05757	0.933327	1.19834
ILMN_2796595	2310002B14Rik	-1.02023	0.980175	0.903003	1.06394
ILMN_2892211	2310002J15Rik	1.00653	1.00653	0.926661	1.09328
ILMN_1214119	2310002L09Rik	1.04907	1.04907	0.964468	1.14109
ILMN_1244393	2310003C23Rik	-1.00071	0.999295	0.897725	1.11236
ILMN_1257360	2310003F16Rik	1.02093	1.02093	0.918501	1.13479
ILMN_1238640	2310003H01Rik	1.02794	1.02794	0.9132	1.15709
ILMN_1216813	2310003L22Rik	-1.05848	0.944753	0.832012	1.07277
ILMN_2747677	2310003L22Rik	1.00083	1.00083	0.8922	1.1227
ILMN_2746107	2310003P10Rik	-1.03309	0.967969	0.870811	1.07597
ILMN_2594567	2310003P10Rik	1.05455	1.05455	0.929394	1.19655
ILMN_1226476	2310004I24Rik	-1.11711	0.895167	0.795939	1.00677
ILMN_2666225	2310004L02Rik	-1.11384	0.897793	0.80884	0.996528
ILMN_2733753	2310005E10Rik	1.11943	1.11943	0.99108	1.26441
ILMN_2616422	2310005E10Rik	1.05596	1.05596	0.968174	1.15171
ILMN_1257831	2310005G13Rik	1.01544	1.01544	0.936485	1.10105
ILMN_2730249	2310005N01Rik	-1.01681	0.983464	0.862941	1.12082
ILMN_2693258	2310005N03Rik	-1.11223	0.899096	0.808137	1.00029
ILMN_2774456	2310005O14Rik	1.08264	1.08264	0.974059	1.20333
ILMN_2709179	2310005P05Rik	1.03972	1.03972	0.925287	1.1683
ILMN_2595857	2310006J04Rik	-1.1496	0.869868	0.772448	0.979574
ILMN_1257248	2310006J04Rik	1.01612	1.01612	0.937383	1.10148
ILMN_1222196	2310007A19Rik	-1.01168	0.988453	0.888896	1.09916
ILMN_2767039	2310007B03Rik	1.07563	1.07563	0.966244	1.19739
ILMN_2619519	2310007F04Rik	1.03826	1.03826	0.954562	1.12929
ILMN_2621158	2310007F04Rik	-1.01944	0.980929	0.900851	1.06813
ILMN_2941749	2310007F04Rik	1.0918	1.0918	0.987117	1.20759
ILMN_1238583	2310007F21Rik	1.03841	1.03841	0.93315	1.15553
ILMN_2892904	2310007F21Rik	-1.08592	0.920875	0.819718	1.03452
ILMN_2964816	2310008H04Rik	-1.0647	0.93923	0.826299	1.06759
ILMN_2699624	2310008H09Rik	-1.11332	0.898212	0.799108	1.00961
ILMN_1225520	2310008H09Rik	1.03301	1.03301	0.923803	1.15512
ILMN_2904961	2310008M10Rik	1.16952	1.16952	1.05223	1.29988
ILMN_2660056	2310008M20Rik	1.0794	1.0794	0.947514	1.22964
ILMN_2999158	2310009E04Rik	-1.0309	0.970024	0.859661	1.09455
ILMN_1224936	2310009E07Rik	-1.17165	0.853496	0.754374	0.965642
ILMN_2592266	2310009N05Rik	-1.07608	0.929302	0.837764	1.03084
ILMN_2696360	2310010B21Rik	-1.00171	0.998289	0.883827	1.12757
ILMN_2742136	2310010G13Rik	-1.03538	0.965831	0.867406	1.07542
ILMN_2644480	2310010G13Rik	1.0784	1.0784	0.960101	1.21128
ILMN_2644477	2310010G13Rik	1.07392	1.07392	0.958482	1.20326
ILMN_2601851	2310010I16Rik	-1.04308	0.958701	0.86214	1.06608
ILMN_2596998	2310010M24Rik	-1.03188	0.969109	0.890986	1.05408
ILMN_2775962	2310010P21Rik	1.03586	1.03586	0.953468	1.12538
ILMN_2620853	2310010P21Rik	1.05431	1.05431	0.969649	1.14637
ILMN_2602496	2310010P21Rik	-1.02994	0.97093	0.895373	1.05286
ILMN_1219918	2310011J03Rik	1.03483	1.03483	0.907138	1.18049
ILMN_2659456	2310012P17Rik	-1.0072	0.992854	0.892854	1.10406
ILMN_2640348	2310014H19Rik	1.06657	1.06657	0.95432	1.19203
ILMN_2946672	2310014L17Rik	1.00416	1.00416	0.916654	1.10003
ILMN_1235868	2310015J09Rik	-1.07934	0.926491	0.817723	1.04973
ILMN_2752408	2310015N07Rik	-1.0902	0.91726	0.817405	1.02931
ILMN_1240868	2310015N21Rik	1.05108	1.05108	0.959355	1.15158
ILMN_2713673	2310016A09Rik	-1.28427	0.77865	0.699318	0.866981
ILMN_1239221	2310016C08Rik	1.16321	1.16321	1.03496	1.30735
ILMN_2926198	2310016C08Rik	1.43707	1.43707	1.28181	1.61115
ILMN_2625855	2310016C16Rik	1.11906	1.11906	0.984966	1.27142
ILMN_2625854	2310016C16Rik	1.15886	1.15886	1.02317	1.31254
ILMN_2653166	2310016C16Rik	1.07445	1.07445	0.948885	1.21663
ILMN_2885293	2310016E02Rik	1.34118	1.34118	1.20937	1.48737
ILMN_2622856	2310016F22Rik	1.09528	1.09528	0.978629	1.22583
ILMN_1256843	2310016K04Rik	-1.07718	0.928353	0.820901	1.04987
ILMN_1249408	2310016M24Rik	-1.06754	0.936735	0.847612	1.03523
ILMN_1220086	2310016N21Rik	-1.07844	0.927269	0.842672	1.02036
ILMN_2635197	2310020A21Rik	1.0417	1.0417	0.959244	1.13125
ILMN_1250750	2310020H19Rik	1.06422	1.06422	0.950895	1.19106
ILMN_1234425	2310020H20Rik	1.11267	1.11267	1.01219	1.22312
ILMN_2734667	2310020P08Rik	1.07051	1.07051	0.96718	1.18489
ILMN_2715152	2310020P08Rik	-1.03941	0.962085	0.849327	1.08981
ILMN_2715153	2310020P08Rik	1.04159	1.04159	0.918745	1.18086
ILMN_2653590	2310021H06Rik	1.00373	1.00373	0.906684	1.11117
ILMN_1217926	2310021P13Rik	-1.03481	0.966364	0.859559	1.08644
ILMN_3004931	2310022A10Rik	-1.10664	0.903636	0.796194	1.02558
ILMN_1257333	2310022B05Rik	1.12659	1.12659	1.01261	1.25341
ILMN_2645561	2310026E23Rik	-1.02077	0.97965	0.901157	1.06498
ILMN_2774916	2310026J01Rik	1.14321	1.14321	1.03563	1.26196
ILMN_1218588	2310028N02Rik	-1.02313	0.97739	0.89816	1.06361
ILMN_2707595	2310030G06Rik	-1.036	0.965248	0.877183	1.06215
ILMN_1247268	2310031L18Rik	-1.02288	0.977633	0.878899	1.08746
ILMN_1258242	2310031L18Rik	-1.09108	0.916527	0.831145	1.01068
ILMN_2755434	2310031L18Rik	-1.0938	0.91424	0.812386	1.02886
ILMN_1251682	2310032D16Rik	1.00002	1.00002	0.888337	1.12575
ILMN_2601884	2310032D16Rik	-1.12205	0.891226	0.801568	0.990911
ILMN_1226556	2310032F03Rik	-1.01221	0.987939	0.888817	1.09811
ILMN_2878161	2310033E01Rik	1.11358	1.11358	0.987146	1.25622
ILMN_2946899	2310033K02Rik	1.03959	1.03959	0.944977	1.14368
ILMN_2751887	2310033P09Rik	1.04355	1.04355	0.915556	1.18943
ILMN_1232120	2310033P09Rik	-1.00213	0.997879	0.886494	1.12326
ILMN_1228500	2310034C09Rik	1.07083	1.07083	0.984254	1.16502
ILMN_1255657	2310034L04Rik	-1.01458	0.985634	0.873653	1.11197
ILMN_2747839	2310035C23Rik	1.02511	1.02511	0.942821	1.11459
ILMN_2950683	2310035C23Rik	1.04771	1.04771	0.96318	1.13965
ILMN_2642411	2310035C23Rik	1.00772	1.00772	0.883897	1.14889
ILMN_2646771	2310035K24Rik	1.14737	1.14737	1.02425	1.2853
ILMN_1231096	2310036D22Rik	-1.20625	0.829014	0.746104	0.921137
ILMN_1229716	2310036O22Rik	1.02381	1.02381	0.921682	1.13726
ILMN_2625058	2310037I24Rik	1.06287	1.06287	0.948446	1.19109
ILMN_2879506	2310037I24Rik	1.04453	1.04453	0.937844	1.16335
ILMN_1230221	2310037I24Rik	1.06464	1.06464	0.939733	1.20616
ILMN_2711229	2310037I24Rik	-1.01378	0.986412	0.90731	1.07241
ILMN_3160486	2310037P21Rik	-1.04749	0.954664	0.880654	1.03489
ILMN_2705570	2310038H17Rik	1.03056	1.03056	0.909704	1.16746
ILMN_1241754	2310038K02Rik	1.00051	1.00051	0.914276	1.09488
ILMN_2897214	2310039E09Rik	1.01225	1.01225	0.929533	1.10234
ILMN_2619836	2310039H08Rik	-1.07337	0.931646	0.840023	1.03326
ILMN_1256927	2310040C09Rik	1.0911	1.0911	0.967407	1.2306
ILMN_1235009	2310040M23Rik	-1.0261	0.974566	0.895727	1.06034
ILMN_2629030	2310041H06Rik	1.03677	1.03677	0.928983	1.15706
ILMN_2957987	2310042D19Rik	-1.05327	0.949423	0.866029	1.04085
ILMN_2634140	2310042E22Rik	-1.05832	0.94489	0.835239	1.06894
ILMN_2754997	2310042G06Rik	1.03075	1.03075	0.926933	1.1462
ILMN_1226712	2310042L06Rik	-1.04036	0.961203	0.857437	1.07753
ILMN_1231048	2310042N02Rik	1.01051	1.01051	0.89827	1.13677
ILMN_2611295	2310043K02Rik	-1.14447	0.87377	0.797713	0.957079
ILMN_1257063	2310043L02Rik	1.03217	1.03217	0.935624	1.13868
ILMN_2609772	2310043N13Rik	1.02407	1.02407	0.931363	1.126
ILMN_2742739	2310044D20Rik	1.00043	1.00043	0.921647	1.08594
ILMN_2689138	2310044G17Rik	1.03718	1.03718	0.926081	1.16161
ILMN_2783457	2310044H10Rik	1.01847	1.01847	0.917984	1.12996
ILMN_2663281	2310045A20Rik	1.21008	1.21008	1.07241	1.36543
ILMN_1251766	2310045B01Rik	-1.11228	0.899056	0.799613	1.01087
ILMN_1246127	2310046G15Rik	-1.04714	0.954985	0.881683	1.03438
ILMN_2675760	2310046K01Rik	-1.02499	0.975623	0.862262	1.10389
ILMN_2707865	2310046K10Rik	1.05712	1.05712	0.960579	1.16336
ILMN_2679830	2310046K10Rik	1.05006	1.05006	0.951814	1.15845
ILMN_1217786	2310046K10Rik	1.02562	1.02562	0.946896	1.11089
ILMN_2651698	2310046O06Rik	-1.15717	0.864175	0.765293	0.975834
ILMN_2942314	2310047C04Rik	1.06988	1.06988	0.965785	1.18519
ILMN_1258578	2310047C17Rik	-1.13004	0.884926	0.792175	0.988536
ILMN_2909105	2310047D13Rik	-1.07981	0.926089	0.821734	1.0437
ILMN_2923736	2310047H23Rik	-1.08255	0.923741	0.838229	1.01798
ILMN_1260218	2310047I15Rik	1.00431	1.00431	0.891341	1.1316
ILMN_1256699	2310047I15Rik	-1.10467	0.905249	0.807511	1.01482
ILMN_2946608	2310047M10Rik	1.08517	1.08517	0.970365	1.21355
ILMN_2645763	2310047M10Rik	-1.00551	0.994518	0.890232	1.11102
ILMN_1259004	2310047O13Rik	-1.05768	0.945462	0.837712	1.06707
ILMN_1259621	2310047O13Rik	-1.0717	0.933095	0.819377	1.0626
ILMN_2660362	2310047O13Rik	1.0479	1.0479	0.966664	1.13597
ILMN_2640203	2310050B20Rik	-1.03791	0.963478	0.860208	1.07915
ILMN_2687755	2310050N11Rik	1.05811	1.05811	0.975091	1.14819
ILMN_2646123	2310051D06Rik	-1.07692	0.92857	0.82512	1.04499
ILMN_1237270	2310051M13Rik	-1.00181	0.998197	0.919873	1.08319
ILMN_2987107	2310056P07Rik	-1.10653	0.903723	0.812809	1.00481
ILMN_1233630	2310057D15Rik	-1.02499	0.975618	0.868	1.09658
ILMN_2638781	2310057G13Rik	1.03174	1.03174	0.909294	1.17067
ILMN_1244187	2310057G13Rik	1.10936	1.10936	0.993319	1.23896
ILMN_2718217	2310057H16Rik	1.1782	1.1782	1.04565	1.32755
ILMN_1235207	2310057J16Rik	-1.00026	0.999744	0.876385	1.14047
ILMN_1220128	2310057J18Rik	1.04572	1.04572	0.96211	1.1366
ILMN_2940678	2310057J18Rik	-1.03742	0.963932	0.887259	1.04723
ILMN_2617592	2310057M21Rik	1.04377	1.04377	0.955746	1.1399
ILMN_1215300	2310057N15Rik	1.00275	1.00275	0.924164	1.08802
ILMN_2678502	2310058A11Rik	1.03571	1.03571	0.921717	1.16381
ILMN_2732998	2310058J06Rik	1.15605	1.15605	1.02804	1.3
ILMN_2732997	2310058J06Rik	1.09618	1.09618	0.96258	1.24833
ILMN_1243795	2310058N18Rik	-1.05325	0.949441	0.871438	1.03443
ILMN_2633275	2310061A22Rik	1.22542	1.22542	1.08146	1.38855
ILMN_2774802	2310061A22Rik	-1.0921	0.915669	0.8428	0.994838
ILMN_2703204	2310061C15Rik	-1.11138	0.899786	0.796836	1.01604
ILMN_2743660	2310061C15Rik	-1.02587	0.974784	0.885441	1.07314
ILMN_2860725	2310061F22Rik	-1.01734	0.982957	0.875602	1.10347
ILMN_1248916	2310061G07Rik	1.02518	1.02518	0.932765	1.12676
ILMN_2672035	2310061I09Rik	-1.08744	0.919595	0.810228	1.04372
ILMN_2762944	2310061N23Rik	1.40549	1.40549	1.23339	1.60161
ILMN_1254027	2310065K24Rik	-1.07368	0.931376	0.835485	1.03827
ILMN_2688834	2310065K24Rik	-1.08134	0.924781	0.825826	1.03559
ILMN_1235324	2310066E14Rik	1.00949	1.00949	0.895618	1.13783
ILMN_1219565	2310066I18Rik	-1.05413	0.948653	0.837225	1.07491
ILMN_1213929	2310066N05Rik	1.15304	1.15304	1.01332	1.31202
ILMN_2639271	2310066N05Rik	-1.08772	0.919358	0.831888	1.01603
ILMN_2745841	2310066N05Rik	-1.13455	0.881409	0.782358	0.993001
ILMN_1245489	2310067B10Rik	-1.12962	0.885252	0.795425	0.985223
ILMN_2733356	2310067E08Rik	1.66576	1.66576	1.48134	1.87315
ILMN_2675672	2310067G05Rik	-1.16353	0.859453	0.766105	0.964176
ILMN_1227758	2310069I04Rik	1.01913	1.01913	0.911529	1.13944
ILMN_1220831	2310069N01Rik	1.02904	1.02904	0.94353	1.12231
ILMN_1254444	2310069P03Rik	-1.20936	0.826886	0.737363	0.927277
ILMN_3084818	2310073E15Rik	1.05158	1.05158	0.93642	1.1809
ILMN_2631192	2310075A12Rik	-1.02924	0.971595	0.86167	1.09554
ILMN_1226867	2310075C12Rik	1.05898	1.05898	0.976879	1.14797
ILMN_2607215	2310076L09Rik	-1.16269	0.860073	0.772659	0.957376
ILMN_3158565	2310076L09Rik	-1.16579	0.857788	0.775479	0.948833
ILMN_2990041	2310079F23Rik	1.04581	1.04581	0.943544	1.15916
ILMN_2635801	2310079N02Rik	1.08687	1.08687	0.971461	1.21599
ILMN_2673380	2400001E08Rik	-1.10141	0.907927	0.805603	1.02325
ILMN_2636315	2400002F11Rik	-1.00412	0.9959	0.913969	1.08518
ILMN_2981871	2400003B06Rik	1.10124	1.10124	0.985075	1.2311
ILMN_2720740	2400003B06Rik	-1.05716	0.945927	0.864793	1.03467
ILMN_2976120	2400003C14Rik	1.02781	1.02781	0.926396	1.14032
ILMN_1260112	2400003C14Rik	-1.02192	0.978547	0.869006	1.1019
ILMN_2749955	2400003C14Rik	-1.00293	0.997083	0.885923	1.12219
ILMN_2609948	2400003N08Rik	1.06053	1.06053	0.954958	1.17776
ILMN_1241910	2400006A19Rik	-1.25917	0.794171	0.705514	0.893969
ILMN_1254132	2400006A19Rik	-1.21603	0.822346	0.728976	0.927675
ILMN_2524776	2400006N03Rik	-1.04159	0.960074	0.849991	1.08441
ILMN_2682778	2400009B11Rik	-1.01811	0.98221	0.86814	1.11127
ILMN_2778094	2400009B11Rik	-1.0589	0.944378	0.843032	1.05791
ILMN_2747331	2400010D15Rik	1.06465	1.06465	0.954746	1.18721
ILMN_2655144	2400010G15Rik	-1.1128	0.898637	0.807005	1.00067
ILMN_2596259	2410001C21Rik	1.10364	1.10364	0.997174	1.22148
ILMN_2845980	2410001C21Rik	1.01964	1.01964	0.914432	1.13696
ILMN_2845974	2410001C21Rik	-1.03507	0.966118	0.867577	1.07585
ILMN_2718974	2410001E19Rik	1.11611	1.11611	0.996684	1.24985
ILMN_2773422	2410001H17Rik	1.05831	1.05831	0.951924	1.17658
ILMN_2753524	2410002F23Rik	-1.00686	0.993187	0.907585	1.08686
ILMN_2629648	2410002F23Rik	-1.02122	0.979217	0.870292	1.10177
ILMN_2965641	2410002F23Rik	1.02748	1.02748	0.908024	1.16264
ILMN_2775300	2410002I01Rik	-1.12238	0.890962	0.789037	1.00605
ILMN_2697092	2410002O22Rik	-1.0451	0.956842	0.851876	1.07474
ILMN_1238403	2410003C20Rik	-1.03181	0.969169	0.892053	1.05295
ILMN_2870950	2410003P15Rik	1.00369	1.00369	0.903312	1.11522
ILMN_2687534	2410003P15Rik	-1.10003	0.909068	0.814064	1.01516
ILMN_1239178	2410004A20Rik	1.03112	1.03112	0.90951	1.16899
ILMN_2639035	2410004B18Rik	1.01827	1.01827	0.899994	1.1521
ILMN_2691706	2410004C24Rik	1.10358	1.10358	0.97135	1.25382
ILMN_2751804	2410004F06Rik	1.03021	1.03021	0.910173	1.16608
ILMN_1245112	2410004H02Rik	-1.32095	0.757029	0.677683	0.845665
ILMN_2636192	2410004J23Rik	-1.0146	0.985614	0.905077	1.07332
ILMN_2749747	2410004L22Rik	1.09219	1.09219	0.961048	1.24122
ILMN_2740646	2410004N11Rik	-1.02656	0.974123	0.868939	1.09204
ILMN_2589838	2410004N11Rik	-1.06379	0.940039	0.837606	1.055
ILMN_1228583	2410005H09Rik	1.021	1.021	0.912728	1.14211
ILMN_2681604	2410005K17Rik	1.09388	1.09388	0.979493	1.22163
ILMN_2605096	2410005K20Rik	1.03694	1.03694	0.932114	1.15356
ILMN_2605094	2410005K20Rik	1.0429	1.0429	0.925797	1.17481
ILMN_2987015	2410005O16Rik	-1.05173	0.950811	0.840548	1.07554
ILMN_2482896	2410005O16Rik	-1.07951	0.926349	0.81503	1.05287
ILMN_1249116	2410006F12Rik	1.01626	1.01626	0.90282	1.14395
ILMN_2630468	2410007P03Rik	-1.0345	0.966651	0.892427	1.04705
ILMN_1231884	2410008J05Rik	-1.01567	0.984574	0.891848	1.08694
ILMN_2759563	2410008K03Rik	1.05901	1.05901	0.941178	1.1916
ILMN_1220362	2410011G03Rik	-1.14745	0.8715	0.781056	0.972419
ILMN_2716783	2410011O22Rik	1.0266	1.0266	0.915752	1.15087
ILMN_2757844	2410012C07Rik	1.01142	1.01142	0.923427	1.10781
ILMN_1250628	2410012H02Rik	1.0129	1.0129	0.93379	1.0987
ILMN_1243462	2410012M04Rik	-1.08804	0.919085	0.806872	1.0469
ILMN_2997796	2410014A08Rik	1.01597	1.01597	0.923285	1.11797
ILMN_2744036	2410014A08Rik	-1.04345	0.958361	0.858113	1.07032
ILMN_1222602	2410014A08Rik	1.14411	1.14411	1.01639	1.28788
ILMN_2596230	2410014A08Rik	1.10867	1.10867	0.985454	1.24728
ILMN_2636229	2410015A16Rik	1.01543	1.01543	0.933748	1.10426
ILMN_2620037	2410015B03Rik	-1.03792	0.963469	0.865928	1.072
ILMN_1232025	2410015B03Rik	-1.04888	0.953401	0.846674	1.07358
ILMN_2621853	2410015B03Rik	-1.0377	0.96367	0.867856	1.07006
ILMN_1230931	2410015M20Rik	-1.10449	0.905392	0.814426	1.00652
ILMN_1228334	2410015N17Rik	-1.0755	0.929803	0.838384	1.03119
ILMN_2940394	2410016F19Rik	1.02051	1.02051	0.902504	1.15395
ILMN_1257110	2410016F19Rik	-1.03023	0.970655	0.863883	1.09062
ILMN_2940399	2410016F19Rik	-1.04997	0.95241	0.834892	1.08647
ILMN_2972325	2410016O06Rik	-1.09562	0.912727	0.808447	1.03046
ILMN_2730991	2410017I18Rik	-1.0152	0.985023	0.907765	1.06886
ILMN_2621304	2410017I18Rik	-1.05069	0.951755	0.852622	1.06241
ILMN_2807750	2410017P07Rik	-1.00264	0.997366	0.890536	1.11701
ILMN_1218311	2410018C17Rik	1.10562	1.10562	0.999285	1.22327
ILMN_2844848	2410018C20Rik	-1.01898	0.981374	0.902595	1.06703
ILMN_2908780	2410018G20Rik	-1.04188	0.9598	0.859511	1.07179
ILMN_2679723	2410018G23Rik	-1.12792	0.886585	0.800734	0.981641
ILMN_2681814	2410018I08Rik	1.07747	1.07747	0.95924	1.21028
ILMN_2738005	2410018L13Rik	-1.00055	0.999446	0.92066	1.08497
ILMN_2888539	2410018M08Rik	-1.04576	0.956244	0.848485	1.07769
ILMN_3021192	2410019A14Rik	1.03878	1.03878	0.915877	1.17817
ILMN_2758896	2410019G02Rik	-1.25896	0.794306	0.705491	0.894302
ILMN_1234516	2410022L05Rik	1.18577	1.18577	1.04646	1.34363
ILMN_2652518	2410024A21Rik	-1.03351	0.967573	0.866301	1.08068
ILMN_2971721	2410025L10Rik	1.01111	1.01111	0.906526	1.12775
ILMN_2759983	2410030J07Rik	-1.20719	0.828368	0.733636	0.935333
ILMN_2982985	2410042D21Rik	1.10486	1.10486	0.988898	1.23441
ILMN_1255301	2410042D21Rik	1.08523	1.08523	0.962745	1.22329
ILMN_1244801	2410066E13Rik	1.02086	1.02086	0.922307	1.12994
ILMN_1242132	2410075D05Rik	-1.04696	0.955142	0.878346	1.03865
ILMN_2605165	2410080H04Rik	-1.00949	0.990598	0.912312	1.0756
ILMN_2618651	2410080H04Rik	1.01656	1.01656	0.934327	1.10603
ILMN_2706915	2410080H04Rik	1.00944	1.00944	0.929659	1.09607
ILMN_2640453	2410080P20Rik	-1.12956	0.885297	0.784716	0.99877
ILMN_2854117	2410081M15Rik	-1.01994	0.980452	0.85788	1.12054
ILMN_2854121	2410081M15Rik	-1.04893	0.953353	0.877706	1.03552
ILMN_2675254	2410091C18Rik	1.04088	1.04088	0.957629	1.13136
ILMN_2598520	2410091C18Rik	1.12599	1.12599	1.0033	1.26367
ILMN_2618048	2410091C18Rik	1.04135	1.04135	0.956952	1.13318
ILMN_1239698	2410104I19Rik	-1.0057	0.994337	0.894184	1.10571
ILMN_3157649	2410104I19Rik	-1.03665	0.964643	0.864879	1.07591
ILMN_2732954	2410116G06Rik	1.06205	1.06205	0.970575	1.16215
ILMN_2980015	2410116G06Rik	1.01528	1.01528	0.937441	1.09959
ILMN_2524043	2410118I19Rik	-1.03442	0.966723	0.851826	1.09712
ILMN_3006047	2410125J01Rik	1.02666	1.02666	0.94128	1.11979
ILMN_3067259	2410127E16Rik	-1.0576	0.945534	0.867101	1.03106
ILMN_3145484	2410127E16Rik	-1.02652	0.974161	0.896737	1.05827
ILMN_2638147	2410127E18Rik	1.01657	1.01657	0.916554	1.12751
ILMN_3095257	2410127L17Rik	1.10156	1.10156	0.972451	1.2478
ILMN_3022895	2410127L17Rik	1.0147	1.0147	0.916262	1.12372
ILMN_1249032	2410129H14Rik	1.01224	1.01224	0.898954	1.13981
ILMN_2617381	2410129H14Rik	1.02947	1.02947	0.935645	1.1327
ILMN_2739645	2410137M14Rik	-1.07166	0.933133	0.820998	1.06058
ILMN_2764235	2410141K03Rik	1.05921	1.05921	0.976744	1.14864
ILMN_2645460	2410146L05Rik	-1.01152	0.988614	0.903011	1.08233
ILMN_2629718	2410166I05Rik	-1.03942	0.962074	0.859548	1.07683
ILMN_3163124	2410193C02Rik	-1.00075	0.999255	0.881402	1.13287
ILMN_3162636	2410193C02Rik	-1.00221	0.997796	0.87401	1.13911
ILMN_3162658	2410193C02Rik	1.06307	1.06307	0.960445	1.17666
ILMN_2627541	2410193C02Rik	1.03931	1.03931	0.957772	1.1278
ILMN_2696272	2500001K11Rik	1.17771	1.17771	1.05868	1.31011
ILMN_1227366	2500002K03Rik	-1.07537	0.929914	0.826593	1.04615
ILMN_2682063	2500002L14Rik	1.06645	1.06645	0.961526	1.18283
ILMN_2606015	2500002L14Rik	1.11131	1.11131	0.99797	1.23752
ILMN_1228394	2500003M10Rik	-1.02265	0.977851	0.876721	1.09065
ILMN_2676716	2500003M10Rik	-1.08973	0.91766	0.80458	1.04663
ILMN_2858173	2500003M10Rik	-1.00439	0.995624	0.89091	1.11265
ILMN_2682516	2510001I10Rik	-1.0417	0.959971	0.860794	1.07058
ILMN_1240515	2510001I10Rik	-1.06584	0.938223	0.833084	1.05663
ILMN_2635260	2510002A14Rik	-1.04184	0.959839	0.844167	1.09136
ILMN_2675908	2510002A14Rik	-1.04146	0.960188	0.866875	1.06355
ILMN_1255236	2510003E04Rik	1.00477	1.00477	0.88808	1.13679
ILMN_1225204	2510004L01Rik	2.24454	2.24454	2.0108	2.50545
ILMN_1235697	2510005D08Rik	1.0597	1.0597	0.945967	1.18711
ILMN_2615920	2510006C20Rik	-1.03784	0.96354	0.843097	1.10119
ILMN_1249344	2510006D16Rik	-1.01066	0.989449	0.893749	1.0954
ILMN_3128859	2510009E07Rik	-1.01969	0.980688	0.882855	1.08936
ILMN_3052390	2510009E07Rik	1.04101	1.04101	0.932694	1.16192
ILMN_2614522	2510010F15Rik	-1.02075	0.979669	0.880463	1.09005
ILMN_2590350	2510010F15Rik	1.01061	1.01061	0.904929	1.12864
ILMN_2590349	2510010F15Rik	1.04474	1.04474	0.93295	1.16993
ILMN_2974280	2510012J08Rik	1.01708	1.01708	0.909308	1.13762
ILMN_1255323	2510012J08Rik	-1.10812	0.902431	0.801643	1.01589
ILMN_1236100	2510027J23Rik	-1.02587	0.974781	0.865697	1.09761
ILMN_1248637	2510027N19Rik	1.07116	1.07116	0.961201	1.19369
ILMN_2699989	2510038A11Rik	1.05439	1.05439	0.934726	1.18937
ILMN_2719924	2510039O18Rik	-1.07521	0.930048	0.825758	1.04751
ILMN_2594165	2510040D07Rik	-1.03831	0.963101	0.862552	1.07537
ILMN_2804996	2510042P03Rik	-1.08785	0.919242	0.830268	1.01775
ILMN_2639155	2510048K03Rik	1.23936	1.23936	1.10648	1.3882
ILMN_2815374	2510048L02Rik	1.01277	1.01277	0.891418	1.15064
ILMN_2625352	2510048O06Rik	1.0345	1.0345	0.938467	1.14037
ILMN_2778799	2510049I19Rik	-1.02063	0.979789	0.860381	1.11577
ILMN_1227773	2600001B17Rik	-1.08163	0.924531	0.813114	1.05122
ILMN_2496121	2600001B17Rik	-1.17961	0.847741	0.752215	0.955399
ILMN_2730926	2600001B17Rik	1.05405	1.05405	0.940235	1.18164
ILMN_2663328	2600001J17Rik	1.06529	1.06529	0.979187	1.15896
ILMN_2643723	2600002E23Rik	1.1024	1.1024	0.992176	1.22486
ILMN_1215073	2600003E23Rik	1.03198	1.03198	0.939071	1.13408
ILMN_2699691	2600003E23Rik	1.02924	1.02924	0.933829	1.13439
ILMN_1258292	2600003E23Rik	-1.03101	0.969921	0.890706	1.05618
ILMN_2595283	2600005C20Rik	1.01658	1.01658	0.905365	1.14145
ILMN_1222251	2600005C20Rik	-1.05865	0.944596	0.854908	1.04369
ILMN_2880346	2600005C20Rik	-1.02046	0.979946	0.859787	1.1169
ILMN_1231868	2600005N12Rik	1.22301	1.22301	1.09154	1.37031
ILMN_1224901	2600005O03Rik	1.05337	1.05337	0.971347	1.14232
ILMN_2874128	2600009E05Rik	1.08112	1.08112	0.979768	1.19296
ILMN_2615854	2600009E05Rik	1.05176	1.05176	0.954393	1.15905
ILMN_2887104	2600010E01Rik	-1.1103	0.90066	0.806177	1.00622
ILMN_2671974	2600011C06Rik	1.0443	1.0443	0.950498	1.14736
ILMN_1254220	2600011E07Rik	-1.00112	0.998881	0.916191	1.08903
ILMN_2967750	2600011E07Rik	-1.01104	0.989083	0.898844	1.08838
ILMN_1253150	2600013N14Rik	-1.06309	0.940654	0.839223	1.05434
ILMN_2691802	2600014C01Rik	1.04621	1.04621	0.964347	1.13501
ILMN_1216901	2600014M03Rik	1.0761	1.0761	0.949842	1.21914
ILMN_2682173	2600014M03Rik	1.13677	1.13677	1.00683	1.28348
ILMN_2590200	2600016J21Rik	-1.03762	0.963745	0.856238	1.08475
ILMN_1234824	2610001E17Rik	1.03677	1.03677	0.918295	1.17052
ILMN_2736360	2610002J02Rik	1.20354	1.20354	1.07717	1.34474
ILMN_2630362	2610002M06Rik	1.04344	1.04344	0.920819	1.18239
ILMN_2896492	2610003J06Rik	1.09596	1.09596	0.986015	1.21816
ILMN_2751194	2610007K22Rik	1.01072	1.01072	0.896277	1.13976
ILMN_2673079	2610007K22Rik	1.05837	1.05837	0.975402	1.1484
ILMN_2696511	2610007K22Rik	1.06782	1.06782	0.934429	1.22025
ILMN_1234672	2610007K22Rik	1.06411	1.06411	0.958576	1.18126
ILMN_1240735	2610009I02Rik	1.04223	1.04223	0.930613	1.16723
ILMN_2673768	2610009I02Rik	1.02494	1.02494	0.902318	1.16423
ILMN_2701415	2610009I02Rik	-1.00513	0.994898	0.916865	1.07957
ILMN_2654568	2610009I02Rik	1.06983	1.06983	0.957848	1.1949
ILMN_2772380	2610012O22Rik	-1.00715	0.992897	0.883065	1.11639
ILMN_2699833	2610014H22Rik	-1.07957	0.926298	0.828935	1.0351
ILMN_1225027	2610016F04Rik	-1.19486	0.836915	0.738543	0.948389
ILMN_2732190	2610016F04Rik	-1.01066	0.989451	0.887243	1.10343
ILMN_2667709	2610016F04Rik	-1.18058	0.847045	0.750233	0.95635
ILMN_2760806	2610018G03Rik	1.00576	1.00576	0.928671	1.08925
ILMN_2682522	2610018G03Rik	1.02035	1.02035	0.939758	1.10785
ILMN_2717172	2610018L09Rik	-1.03252	0.968507	0.862872	1.08707
ILMN_2704641	2610018L09Rik	1.10691	1.10691	0.996111	1.23002
ILMN_2731592	2610019A05Rik	1.00942	1.00942	0.92347	1.10337
ILMN_2761720	2610019F03Rik	1.0807	1.0807	0.964832	1.21049
ILMN_3104928	2610019I03Rik	-1.06855	0.935849	0.833226	1.05111
ILMN_2733472	2610019I03Rik	-1.01903	0.981324	0.864937	1.11337
ILMN_2734882	2610019I03Rik	1.05677	1.05677	0.938959	1.18936
ILMN_1226169	2610019N13Rik	-1.03199	0.969006	0.860202	1.09157
ILMN_2843403	2610019P18Rik	-1.11179	0.89945	0.79494	1.0177
ILMN_2840247	2610020C11Rik	1.04383	1.04383	0.963733	1.13058
ILMN_2466655	2610020C11Rik	1.05307	1.05307	0.931313	1.19075
ILMN_1235580	2610020C11Rik	1.04447	1.04447	0.958592	1.13804
ILMN_3143621	2610020H08Rik	-1.07624	0.92916	0.81796	1.05548
ILMN_2743616	2610020H08Rik	1.04983	1.04983	0.961112	1.14675
ILMN_3065642	2610020H08Rik	1.01604	1.01604	0.935659	1.10334
ILMN_2683528	2610020H15Rik	-1.02423	0.976343	0.854389	1.1157
ILMN_2698115	2610020N02Rik	-1.05402	0.948753	0.842193	1.0688
ILMN_2854659	2610020O08Rik	-1.06029	0.943138	0.84411	1.05378
ILMN_2921958	2610021K21Rik	-1.04016	0.961393	0.86714	1.06589
ILMN_2660136	2610021K21Rik	1.00239	1.00239	0.923394	1.08815
ILMN_2629610	2610022G08Rik	1.00536	1.00536	0.915046	1.1046
ILMN_1238939	2610022K04Rik	1.06277	1.06277	0.952642	1.18563
ILMN_3142193	2610022K04Rik	-1.00278	0.997226	0.885099	1.12356
ILMN_2599935	2610024G14Rik	-1.0433	0.958495	0.853531	1.07637
ILMN_1258552	2610024G14Rik	-1.07225	0.932619	0.828192	1.05021
ILMN_2835461	2610024G14Rik	-1.05385	0.948897	0.855068	1.05302
ILMN_2759436	2610025M23Rik	-1.05388	0.948874	0.873005	1.03134
ILMN_2714073	2610027C15Rik	1.07902	1.07902	0.994318	1.17094
ILMN_2890357	2610027C15Rik	1.09254	1.09254	0.969741	1.23089
ILMN_2750842	2610027L16Rik	-1.1127	0.898714	0.800455	1.00903
ILMN_2616161	2610027O18Rik	1.00511	1.00511	0.92537	1.09173
ILMN_3005431	2610028H24Rik	1.02996	1.02996	0.948263	1.11869
ILMN_2690306	2610028L19Rik	1.19953	1.19953	1.06525	1.35073
ILMN_3105075	2610028L19Rik	1.13435	1.13435	1.01203	1.27145
ILMN_2624135	2610028L19Rik	1.09113	1.09113	0.9663	1.23208
ILMN_2743494	2610028L19Rik	1.13826	1.13826	1.001	1.29434
ILMN_2630710	2610029D06Rik	1.01779	1.01779	0.912639	1.13505
ILMN_2834344	2610029G23Rik	-1.02352	0.977024	0.894364	1.06732
ILMN_1257485	2610029G23Rik	1.14671	1.14671	1.02418	1.28389
ILMN_2605448	2610029G23Rik	-1.01279	0.987371	0.91046	1.07078
ILMN_1219670	2610029K21Rik	-1.12522	0.888712	0.780245	1.01226
ILMN_2712957	2610031L17Rik	-1.0141	0.986099	0.875376	1.11083
ILMN_2596970	2610033C09Rik	1.02304	1.02304	0.913553	1.14565
ILMN_1257117	2610033H07Rik	1.08507	1.08507	0.963574	1.22189
ILMN_1242814	2610034B18Rik	1.04393	1.04393	0.962241	1.13255
ILMN_2612090	2610034E13Rik	-1.0203	0.980104	0.863563	1.11237
ILMN_2612091	2610034E13Rik	-1.07506	0.930181	0.815478	1.06102
ILMN_1221269	2610034E13Rik	-1.12802	0.886513	0.806261	0.974752
ILMN_2708546	2610034H20Rik	1.1021	1.1021	0.978372	1.24147
ILMN_2980212	2610034M16Rik	1.03165	1.03165	0.941153	1.13085
ILMN_1235434	2610034N03Rik	-1.02049	0.979925	0.892828	1.07552
ILMN_2678269	2610034N24Rik	-1.04829	0.953939	0.858928	1.05946
ILMN_1234604	2610036D13Rik	-1.04239	0.959335	0.853038	1.07888
ILMN_2729605	2610037M15Rik	-1.00661	0.993428	0.913977	1.07979
ILMN_2913326	2610039C10Rik	1.07769	1.07769	0.961549	1.20786
ILMN_1229246	2610039E05Rik	-1.5252	0.655653	0.588219	0.730817
ILMN_2647476	2610040E16Rik	-1.05298	0.94969	0.839929	1.07379
ILMN_2737463	2610041P08Rik	1.04664	1.04664	0.961037	1.13986
ILMN_3136593	2610042L04Rik	-1.10534	0.9047	0.802698	1.01966
ILMN_3014529	2610042L04Rik	-1.00737	0.992685	0.913293	1.07898
ILMN_3059346	2610042L04Rik	-1.02701	0.973704	0.897237	1.05669
ILMN_2674425	2610042O14Rik	1.00227	1.00227	0.890752	1.12776
ILMN_1260441	2610044O15Rik	-1.10507	0.90492	0.792308	1.03354
ILMN_1252490	2610101N10Rik	-1.06348	0.940307	0.843049	1.04879
ILMN_2719131	2610101N10Rik	1.0604	1.0604	0.949426	1.18434
ILMN_1224434	2610103J23Rik	1.0687	1.0687	0.961704	1.18759
ILMN_2701562	2610103J23Rik	-1.00212	0.997888	0.891264	1.11727
ILMN_3089931	2610109H07Rik	-1.04908	0.953219	0.84138	1.07992
ILMN_3018201	2610109H07Rik	-1.04486	0.957066	0.866826	1.0567
ILMN_1220583	2610109H07Rik	-1.00816	0.991901	0.914052	1.07638
ILMN_1258929	2610110G12Rik	-1.12817	0.886395	0.77778	1.01018
ILMN_1218814	2610111M03Rik	-1.01085	0.989263	0.876625	1.11638
ILMN_2605041	2610200G18Rik	-1.00844	0.991632	0.914627	1.07512
ILMN_2776485	2610203E10Rik	-1.04597	0.956047	0.849872	1.07549
ILMN_2810443	2610204K14Rik	-1.06525	0.938745	0.839293	1.04998
ILMN_2706051	2610204L23Rik	1.14788	1.14788	1.03404	1.27427
ILMN_2706057	2610204L23Rik	1.09679	1.09679	0.990338	1.21468
ILMN_1249821	2610204L23Rik	-1.00946	0.990624	0.912861	1.07501
ILMN_2749595	2610204M08Rik	-1.1732	0.852373	0.762913	0.952323
ILMN_1258657	2610205E22Rik	1.04975	1.04975	0.932116	1.18224
ILMN_2895991	2610205H19Rik	-1.06062	0.942846	0.848606	1.04755
ILMN_2672349	2610205H19Rik	-1.00346	0.996547	0.919016	1.08062
ILMN_1237846	2610205H19Rik	-1.28412	0.778746	0.703122	0.862504
ILMN_2893063	2610206B13Rik	1.04005	1.04005	0.913292	1.18441
ILMN_2930057	2610207I05Rik	1.07969	1.07969	0.971735	1.19963
ILMN_1219030	2610207I16Rik	1.03644	1.03644	0.955832	1.12384
ILMN_3104094	2610208M17Rik	1.1273	1.1273	1.00423	1.26545
ILMN_1213265	2610208M17Rik	1.00113	1.00113	0.921151	1.08806
ILMN_2744228	2610209A20Rik	-1.07164	0.933152	0.824936	1.05556
ILMN_3145474	2610209A20Rik	-1.03439	0.966755	0.858452	1.08872
ILMN_2860750	2610209M04Rik	-1.05013	0.952264	0.845787	1.07215
ILMN_2770270	2610209N15Rik	-1.09212	0.91565	0.807657	1.03808
ILMN_2676726	2610300B10Rik	1.03337	1.03337	0.918693	1.16237
ILMN_2731228	2610301B20Rik	1.02329	1.02329	0.938257	1.11604
ILMN_2991166	2610301F02Rik	-1.15818	0.86342	0.759739	0.981251
ILMN_2680937	2610304F09Rik	-1.03749	0.963863	0.859334	1.08111
ILMN_1256682	2610304G08Rik	-1.06723	0.937004	0.841772	1.04301
ILMN_2998406	2610305D13Rik	1.02298	1.02298	0.910599	1.14923
ILMN_2591791	2610311I19Rik	-1.08323	0.923167	0.848489	1.00442
ILMN_1252832	2610312B22Rik	-1.10072	0.908492	0.815998	1.01147
ILMN_1231885	2610318C08Rik	1.0229	1.0229	0.940044	1.11307
ILMN_1224589	2610318G18Rik	-1.00618	0.993856	0.885091	1.11599
ILMN_2746132	2610318I01Rik	1.08317	1.08317	0.9715	1.20767
ILMN_1246018	2610318I18Rik	-1.07007	0.934523	0.832184	1.04945
ILMN_1234514	2610318I18Rik	1.00269	1.00269	0.897802	1.11982
ILMN_1216407	2610318N02Rik	1.01957	1.01957	0.920659	1.12911
ILMN_2695468	2610319K07Rik	1.06504	1.06504	0.9539	1.18913
ILMN_3014965	2610507B11Rik	1.00826	1.00826	0.908783	1.11863
ILMN_3086201	2610507B11Rik	1.02937	1.02937	0.914467	1.1587
ILMN_2745151	2610507L03Rik	-1.06867	0.935742	0.827593	1.05802
ILMN_1217562	2610510B01Rik	-1.02544	0.975194	0.892613	1.06541
ILMN_2666458	2610510D13Rik	1.01595	1.01595	0.936888	1.10168
ILMN_1220620	2610510D13Rik	1.04158	1.04158	0.927677	1.16946
ILMN_1256301	2610510H01Rik	-1.11624	0.895863	0.816237	0.983256
ILMN_2871620	2610510H03Rik	-1.0005	0.9995	0.893371	1.11824
ILMN_1223979	2610510J17Rik	1.04286	1.04286	0.932097	1.1668
ILMN_2897468	2610510J17Rik	1.14677	1.14677	1.02534	1.28258
ILMN_2690772	2610510L01Rik	-1.13895	0.877999	0.779397	0.989075
ILMN_1245872	2610511E22Rik	1.00885	1.00885	0.89855	1.13269
ILMN_1238733	2610511O17Rik	-1.03427	0.966869	0.861727	1.08484
ILMN_2761422	2610524A10Rik	1.02635	1.02635	0.905924	1.16279
ILMN_2710312	2610524G07Rik	1.15253	1.15253	1.03688	1.28108
ILMN_1225123	2610524H06Rik	1.06506	1.06506	0.941347	1.20503
ILMN_1218617	2610528A15Rik	-1.10566	0.904437	0.810993	1.00865
ILMN_1233531	2610528E23Rik	-1.07999	0.925934	0.822401	1.0425
ILMN_1253682	2610528H13Rik	-1.0281	0.972664	0.86114	1.09863
ILMN_1221084	2610528J11Rik	-1.05164	0.950895	0.843745	1.07165
ILMN_2666999	2610528K11Rik	-1.01777	0.982538	0.878796	1.09853
ILMN_2761273	2610528M18Rik	-1.1124	0.898959	0.789268	1.0239
ILMN_2710773	2610528O22Rik	-1.00693	0.993118	0.894014	1.10321
ILMN_1232991	2610529C04Rik	-1.0225	0.977992	0.898921	1.06402
ILMN_2737381	2610529H08Rik	-1.03321	0.967862	0.853402	1.09767
ILMN_3062534	2700007P21Rik	-1.0383	0.963117	0.849769	1.09159
ILMN_3140158	2700007P21Rik	1.07467	1.07467	0.956512	1.20743
ILMN_1238674	2700007P21Rik	1.01053	1.01053	0.931222	1.09658
ILMN_1251220	2700008N14Rik	1.00708	1.00708	0.887641	1.1426
ILMN_1234766	2700017M01Rik	1.02773	1.02773	0.923665	1.14352
ILMN_2668850	2700019D07Rik	-1.01248	0.987676	0.909839	1.07217
ILMN_2610516	2700022J23Rik	-1.01525	0.984977	0.906212	1.07059
ILMN_2748914	2700023B17Rik	-1.06313	0.940623	0.841993	1.05081
ILMN_2739250	2700029E10Rik	1.12584	1.12584	0.998212	1.26979
ILMN_2590015	2700038C09Rik	1.07203	1.07203	0.954698	1.20377
ILMN_2894984	2700038C09Rik	1.00772	1.00772	0.905447	1.12155
ILMN_1219539	2700038I16Rik	1.22939	1.22939	1.10124	1.37245
ILMN_3124364	2700038L12Rik	-1.01839	0.981943	0.884771	1.08979
ILMN_2647119	2700038L12Rik	1.03294	1.03294	0.947638	1.12593
ILMN_2605703	2700038N03Rik	-1.04784	0.954342	0.849125	1.0726
ILMN_2876973	2700049P18Rik	1.06636	1.06636	0.958279	1.18664
ILMN_2876971	2700049P18Rik	-1.04817	0.954041	0.867002	1.04982
ILMN_1239134	2700050C12Rik	1.05185	1.05185	0.969607	1.14107
ILMN_1224373	2700050F09Rik	-1.00064	0.999365	0.917555	1.08847
ILMN_2672606	2700050L05Rik	-1.12148	0.891682	0.794411	1.00086
ILMN_1233948	2700050L05Rik	1.00955	1.00955	0.923388	1.10374
ILMN_1252621	2700050P07Rik	1.01445	1.01445	0.902914	1.13977
ILMN_2719498	2700055A20Rik	-1.03759	0.963772	0.870198	1.06741
ILMN_2655929	2700055K07Rik	1.01403	1.01403	0.918872	1.11904
ILMN_2714997	2700059L22Rik	-1.02758	0.973156	0.895713	1.0573
ILMN_1225213	2700060E02Rik	1.06142	1.06142	0.962452	1.17056
ILMN_1245380	2700062C07Rik	1.04551	1.04551	0.927678	1.1783
ILMN_2659861	2700062C07Rik	-1.05757	0.945566	0.87026	1.02739
ILMN_2847285	2700062C07Rik	1.03231	1.03231	0.920468	1.15773
ILMN_1216915	2700063G02Rik	-1.00158	0.998425	0.919775	1.0838
ILMN_2675765	2700063G02Rik	-1.12533	0.888632	0.795672	0.992451
ILMN_3052726	2700063G02Rik	-1.06403	0.93982	0.866704	1.0191
ILMN_2691227	2700067E09Rik	-1.08297	0.923387	0.821372	1.03807
ILMN_2615369	2700075B01Rik	1.09239	1.09239	0.957659	1.24608
ILMN_2725493	2700078K21Rik	-1.04049	0.961084	0.853497	1.08223
ILMN_1214482	2700081O15Rik	1.02532	1.02532	0.931344	1.12878
ILMN_2720334	2700082D03Rik	1.03907	1.03907	0.939431	1.14927
ILMN_3072957	2700083E18Rik	1.00621	1.00621	0.905927	1.1176
ILMN_3151736	2700083E18Rik	-1.04883	0.953442	0.867328	1.04811
ILMN_2644664	2700084L06Rik	-1.0445	0.9574	0.85403	1.07328
ILMN_2704919	2700084L22Rik	1.0053	1.0053	0.9276	1.08952
ILMN_1243609	2700085E05Rik	1.00137	1.00137	0.918702	1.09148
ILMN_2589960	2700085M18Rik	-1.00808	0.991989	0.89336	1.10151
ILMN_2762514	2700087H15Rik	1.16868	1.16868	1.04193	1.31086
ILMN_1214187	2700088M22Rik	-1.0106	0.989509	0.88625	1.1048
ILMN_2671436	2700091N06Rik	-1.0189	0.981451	0.8642	1.11461
ILMN_2830837	2700094F01Rik	-1.07014	0.934454	0.824669	1.05885
ILMN_2722759	2700094F01Rik	1.02525	1.02525	0.947374	1.10953
ILMN_2830830	2700094F01Rik	-1.04961	0.952733	0.8484	1.0699
ILMN_3088934	2700094K13Rik	1.08511	1.08511	0.977911	1.20407
ILMN_1213231	2700094L05Rik	-1.02142	0.979027	0.870107	1.10158
ILMN_1252210	2700097O09Rik	-1.01621	0.984046	0.878901	1.10177
ILMN_2894057	2810002G02Rik	1.07832	1.07832	0.946186	1.2289
ILMN_2711181	2810002I04Rik	-1.00189	0.998114	0.919705	1.08321
ILMN_1217827	2810002N01Rik	1.0155	1.0155	0.908621	1.13495
ILMN_2772140	2810002O09Rik	1.06156	1.06156	0.968779	1.16322
ILMN_2741063	2810003C17Rik	-1.00834	0.991733	0.887332	1.10842
ILMN_1248657	2810004A10Rik	1.02425	1.02425	0.940163	1.11586
ILMN_2602406	2810004N20Rik	1.01114	1.01114	0.909422	1.12424
ILMN_2994063	2810004N23Rik	-1.11119	0.899933	0.800739	1.01142
ILMN_2703302	2810004N23Rik	1.02579	1.02579	0.944558	1.114
ILMN_2941081	2810006K23Rik	-1.05095	0.951518	0.876028	1.03351
ILMN_2655184	2810007J24Rik	-1.38366	0.722722	0.650566	0.802882
ILMN_2950721	2810008M24Rik	-1.0493	0.953014	0.85644	1.06048
ILMN_1239177	2810012G03Rik	1.17838	1.17838	1.05089	1.32133
ILMN_2632187	2810012L14Rik	-1.07487	0.930346	0.834784	1.03685
ILMN_1253355	2810021B07Rik	-1.03952	0.961983	0.856779	1.0801
ILMN_1249385	2810021J22Rik	1.02251	1.02251	0.94011	1.11213
ILMN_2637042	2810021J22Rik	-1.05265	0.949987	0.871844	1.03513
ILMN_2674668	2810021J22Rik	-1.03858	0.962857	0.872273	1.06285
ILMN_2674032	2810021O14Rik	1.024	1.024	0.920307	1.13938
ILMN_2645865	2810022L02Rik	1.11895	1.11895	0.984102	1.27227
ILMN_2686003	2810022L02Rik	-1.00951	0.990582	0.909826	1.07851
ILMN_2673917	2810022L02Rik	1.16878	1.16878	1.03078	1.32525
ILMN_1250924	2810022L20Rik	-1.03356	0.967528	0.887416	1.05487
ILMN_1233613	2810028N01Rik	-1.00832	0.991748	0.911819	1.07868
ILMN_2896976	2810030E01Rik	-1.04738	0.954765	0.842735	1.08169
ILMN_2684732	2810036L13Rik	-1.07269	0.932234	0.831913	1.04465
ILMN_2768850	2810036L13Rik	-1.10906	0.901663	0.801998	1.01371
ILMN_2694074	2810037C03Rik	1.03724	1.03724	0.930634	1.15606
ILMN_2757916	2810037C14Rik	1.03066	1.03066	0.918449	1.15658
ILMN_1238893	2810038K19Rik	-1.18841	0.841461	0.746489	0.948516
ILMN_2643588	2810039F03Rik	1.06307	1.06307	0.977336	1.15632
ILMN_2798674	2810046L04Rik	-1.11256	0.898832	0.802792	1.00636
ILMN_2714278	2810046M22Rik	-1.0301	0.970775	0.857028	1.09962
ILMN_2724303	2810047L02Rik	1.0062	1.0062	0.927854	1.09117
ILMN_2644963	2810047L02Rik	-1.00952	0.990566	0.909701	1.07862
ILMN_2887198	2810048G17Rik	1.01262	1.01262	0.927324	1.10577
ILMN_2677612	2810048G17Rik	1.03092	1.03092	0.951951	1.11645
ILMN_2689809	2810052M02Rik	-1.00122	0.998782	0.917691	1.08704
ILMN_2658153	2810055E05Rik	-1.0144	0.985809	0.876119	1.10923
ILMN_1246034	2810055E05Rik	-1.0899	0.917514	0.816522	1.031
ILMN_1230505	2810055F11Rik	-1.07302	0.931951	0.831696	1.04429
ILMN_2822732	2810402A17Rik	-1.01422	0.985978	0.908684	1.06985
ILMN_1227212	2810403A07Rik	1.12734	1.12734	1.0127	1.25495
ILMN_2734452	2810403P18Rik	1.0358	1.0358	0.906308	1.18379
ILMN_2753604	2810404F18Rik	-1.03309	0.967966	0.89369	1.04841
ILMN_1257761	2810404F18Rik	1.01238	1.01238	0.934625	1.0966
ILMN_1244070	2810405F18Rik	1.07435	1.07435	0.968214	1.19213
ILMN_1222607	2810405I11Rik	1.04551	1.04551	0.941404	1.16114
ILMN_1224651	2810405J04Rik	1.09195	1.09195	0.984276	1.21139
ILMN_1238542	2810405K02Rik	-1.11961	0.893167	0.799911	0.997294
ILMN_1244649	2810407K09Rik	-1.05714	0.945946	0.839305	1.06614
ILMN_2641063	2810408A11Rik	-1.00487	0.995152	0.899579	1.10088
ILMN_1216473	2810408E11Rik	1.00319	1.00319	0.881903	1.14115
ILMN_1230444	2810408E11Rik	-1.09303	0.914885	0.806445	1.03791
ILMN_2588663	2810408E11Rik	-1.03473	0.96644	0.85505	1.09234
ILMN_2851455	2810408M09Rik	-1.09821	0.910569	0.802908	1.03267
ILMN_3163044	2810409H07Rik	-1.01367	0.98651	0.885827	1.09864
ILMN_2705743	2810409H07Rik	-1.0304	0.970499	0.869083	1.08375
ILMN_1244624	2810410C14Rik	-1.04894	0.953341	0.87669	1.03669
ILMN_2466190	2810410C14Rik	-1.0308	0.970116	0.888396	1.05935
ILMN_2964728	2810410C14Rik	1.05682	1.05682	0.941091	1.18679
ILMN_2602396	2810410M20Rik	1.04926	1.04926	0.942765	1.16778
ILMN_2692986	2810410P22Rik	1.10741	1.10741	0.994744	1.23284
ILMN_1221102	2810410P22Rik	1.10785	1.10785	0.993401	1.23549
ILMN_2692989	2810410P22Rik	1.0262	1.0262	0.919363	1.14546
ILMN_2706451	2810413I22Rik	-1.0072	0.992848	0.883975	1.11513
ILMN_1260543	2810413I22Rik	-1.03874	0.962706	0.843311	1.099
ILMN_2988818	2810416G20Rik	1.01313	1.01313	0.931668	1.10171
ILMN_2657510	2810417D08Rik	-1.00081	0.999195	0.922453	1.08232
ILMN_1223045	2810417H13Rik	-1.01027	0.989833	0.909894	1.07679
ILMN_1256528	2810417J12Rik	1.01177	1.01177	0.894357	1.14459
ILMN_2650475	2810417M05Rik	1.00512	1.00512	0.90868	1.11179
ILMN_1228040	2810422B04Rik	-1.02442	0.976163	0.868484	1.09719
ILMN_2625188	2810422O20Rik	-1.06153	0.942034	0.830521	1.06852
ILMN_2635968	2810423E13Rik	-1.06412	0.939747	0.837856	1.05403
ILMN_1251484	2810423O19Rik	-1.03737	0.963981	0.884209	1.05095
ILMN_2656296	2810426N06Rik	-1.02002	0.980374	0.897355	1.07107
ILMN_2626713	2810426N06Rik	-1.02851	0.972277	0.892688	1.05896
ILMN_1227672	2810427I04Rik	-1.04119	0.960439	0.878153	1.05043
ILMN_2588728	2810428C21Rik	-1.01901	0.98134	0.874048	1.1018
ILMN_2749143	2810428I15Rik	-1.03766	0.963709	0.867731	1.0703
ILMN_2699894	2810429K17Rik	-1.03665	0.964644	0.889653	1.04596
ILMN_2629856	2810430M08Rik	-1.01951	0.980862	0.876569	1.09756
ILMN_2974601	2810432D09Rik	1.05531	1.05531	0.946846	1.1762
ILMN_2658135	2810432L12Rik	1.04544	1.04544	0.928971	1.17652
ILMN_3004797	2810433K01Rik	-1.04096	0.960654	0.879064	1.04982
ILMN_1243845	2810433K01Rik	-1.01565	0.984593	0.904319	1.07199
ILMN_1221936	2810437L13Rik	1.16024	1.16024	1.04153	1.29248
ILMN_1250576	2810439F02Rik	-1.36145	0.73451	0.661212	0.815932
ILMN_1216182	2810439F02Rik	-1.3515	0.739918	0.663871	0.824677
ILMN_2669991	2810439K08Rik	-1.02884	0.971972	0.873346	1.08174
ILMN_1231514	2810439M11Rik	-1.02963	0.971226	0.893574	1.05563
ILMN_2726433	2810441C07Rik	1.04836	1.04836	0.94665	1.16099
ILMN_2726432	2810441C07Rik	1.04955	1.04955	0.950752	1.15862
ILMN_2799217	2810441K11Rik	1.0375	1.0375	0.932364	1.15449
ILMN_2745318	2810441O16Rik	-1.06639	0.937741	0.838139	1.04918
ILMN_1226035	2810442O16Rik	1.05615	1.05615	0.945733	1.17947
ILMN_1249171	2810446P07Rik	1.00558	1.00558	0.910872	1.11013
ILMN_2992403	2810452K22Rik	1.03983	1.03983	0.924354	1.16974
ILMN_2695228	2810453I06Rik	1.13701	1.13701	1.00968	1.28041
ILMN_2711884	2810453I06Rik	-1.03234	0.968672	0.893563	1.05009
ILMN_1224076	2810453I06Rik	-1.01097	0.98915	0.871587	1.12257
ILMN_2627557	2810453K03Rik	1.04969	1.04969	0.920908	1.19649
ILMN_2669343	2810453L12Rik	1.05999	1.05999	0.969717	1.15866
ILMN_2760810	2810457I06Rik	-1.06176	0.941837	0.866018	1.02429
ILMN_2688135	2810457M08Rik	-1.05698	0.946094	0.842488	1.06244
ILMN_1236406	2810457M08Rik	1.05336	1.05336	0.937759	1.1832
ILMN_2701948	2810465F10Rik	1.00915	1.00915	0.929406	1.09575
ILMN_2734370	2810468K17Rik	-1.01327	0.986903	0.870954	1.11829
ILMN_2607297	2810468K17Rik	-1.10656	0.903706	0.802562	1.0176
ILMN_2734368	2810468K17Rik	-1.11845	0.894098	0.789196	1.01294
ILMN_2524723	2810470D21Rik	-1.01066	0.989452	0.874344	1.11971
ILMN_2744514	2810471M23Rik	1.00449	1.00449	0.925423	1.09031
ILMN_1231705	2810475A17Rik	-1.00022	0.999784	0.89091	1.12196
ILMN_1222101	2810481F14Rik	1.05318	1.05318	0.933743	1.1879
ILMN_2970788	2810484M10Rik	-1.04527	0.956689	0.851214	1.07524
ILMN_2602195	2810484M10Rik	-1.02177	0.978694	0.891882	1.07396
ILMN_2695217	2810485I05Rik	1.02185	1.02185	0.916348	1.1395
ILMN_2615628	2900001O04Rik	-1.1058	0.904326	0.803372	1.01797
ILMN_2713039	2900001O04Rik	1.08902	1.08902	0.970367	1.22219
ILMN_1232922	2900001O04Rik	-1.0035	0.996508	0.879397	1.12921
ILMN_2848163	2900002H16Rik	1.00804	1.00804	0.893353	1.13745
ILMN_2702628	2900002H16Rik	1.03025	1.03025	0.94685	1.121
ILMN_2948800	2900006K08Rik	-1.07244	0.932456	0.820331	1.05991
ILMN_2668661	2900009I07Rik	1.00132	1.00132	0.923285	1.08596
ILMN_2628551	2900010D03Rik	-1.08331	0.923099	0.829006	1.02787
ILMN_2733835	2900010J23Rik	-1.03105	0.969886	0.879323	1.06978
ILMN_2877367	2900010M23Rik	-1.02324	0.977291	0.879279	1.08623
ILMN_1217298	2900011O08Rik	1.03323	1.03323	0.945395	1.12922
ILMN_2636325	2900011O08Rik	-1.0423	0.959418	0.858508	1.07219
ILMN_2624047	2900011O08Rik	-1.0187	0.981642	0.905138	1.06461
ILMN_2600426	2900016D05Rik	-1.00848	0.991593	0.873678	1.12542
ILMN_2842802	2900024C23Rik	1.01174	1.01174	0.89773	1.14022
ILMN_2668620	2900024C23Rik	-1.05339	0.949315	0.876685	1.02796
ILMN_3160416	2900024O10Rik	1.02308	1.02308	0.908319	1.15235
ILMN_1251935	2900026A02Rik	1.10289	1.10289	0.978414	1.2432
ILMN_1229427	2900026H06Rik	1.04646	1.04646	0.966087	1.13352
ILMN_2696110	2900041A09Rik	-1.02385	0.976701	0.865035	1.10278
ILMN_2950422	2900041A09Rik	-1.00285	0.997156	0.900814	1.1038
ILMN_2615762	2900042E01Rik	1.01718	1.01718	0.927102	1.11601
ILMN_2743650	2900045N06Rik	-1.05267	0.949966	0.841413	1.07252
ILMN_2713060	2900046G09Rik	1.03457	1.03457	0.936478	1.14294
ILMN_2589502	2900054P12Rik	1.01665	1.01665	0.930077	1.11127
ILMN_2610554	2900055D14Rik	1.04494	1.04494	0.928997	1.17535
ILMN_1237942	2900057D21Rik	-1.03242	0.968601	0.860229	1.09063
ILMN_2755059	2900064A13Rik	-1.16519	0.858231	0.763304	0.964963
ILMN_1217767	2900070E19Rik	-1.0913	0.916335	0.830896	1.01056
ILMN_2682046	2900073G15Rik	1.13331	1.13331	0.99488	1.291
ILMN_2751247	2900073H19Rik	-1.00156	0.998444	0.885754	1.12547
ILMN_3004538	2900092C05Rik	1.02569	1.02569	0.941991	1.11683
ILMN_1251276	2900093B09Rik	-1.00047	0.99953	0.919309	1.08675
ILMN_2895753	3000002G13Rik	1.01628	1.01628	0.916902	1.12643
ILMN_1252373	3000003F02Rik	-1.05452	0.948301	0.844273	1.06515
ILMN_2922942	3000004C01Rik	1.02573	1.02573	0.945283	1.11303
ILMN_2593631	3000004C01Rik	-1.05235	0.950257	0.874049	1.03311
ILMN_1221714	3000004C01Rik	-1.07471	0.930486	0.83679	1.03467
ILMN_1240675	3000004N20Rik	1.01317	1.01317	0.933504	1.09964
ILMN_2677197	3010001K23Rik	-1.14364	0.874402	0.769325	0.993831
ILMN_2642052	3010003L21Rik	1.06475	1.06475	0.944787	1.19994
ILMN_2641857	3010019O03Rik	1.03503	1.03503	0.953062	1.12404
ILMN_1247302	3010026O09Rik	1.12373	1.12373	0.997473	1.26596
ILMN_1377921	3010033P07Rik	1.19093	1.19093	1.08339	1.30915
ILMN_2643092	3010033P07Rik	1.11054	1.11054	0.998059	1.2357
ILMN_2588053	3010033P07Rik	1.13785	1.13785	1.0302	1.25674
ILMN_1214918	3010033P07Rik	-1.0702	0.934405	0.842364	1.0365
ILMN_2709456	3100004P22Rik	-1.08494	0.921714	0.826564	1.02782
ILMN_2706022	3100004P22Rik	-1.03334	0.967737	0.86846	1.07836
ILMN_2807335	3110001A13Rik	1.0748	1.0748	0.963382	1.19911
ILMN_2971131	3110001D03Rik	-1.00196	0.998039	0.900517	1.10612
ILMN_2665959	3110001H15Rik	-1.04376	0.958076	0.855454	1.07301
ILMN_1257141	3110001I22Rik	1.03638	1.03638	0.955129	1.12454
ILMN_2678755	3110001N18Rik	-1.17179	0.853394	0.748679	0.972754
ILMN_1223812	3110002L15Rik	-1.04159	0.960069	0.850134	1.08422
ILMN_2727967	3110002L15Rik	1.04537	1.04537	0.922704	1.18433
ILMN_2668828	3110003A22Rik	-1.00811	0.991953	0.910061	1.08121
ILMN_1217567	3110004H13Rik	-1.02679	0.973904	0.852255	1.11292
ILMN_3064514	3110004L20Rik	-1.02292	0.977591	0.896491	1.06603
ILMN_3142391	3110004L20Rik	-1.08141	0.92472	0.827395	1.03349
ILMN_3162499	3110005G23Rik	-1.01178	0.988357	0.884766	1.10408
ILMN_1243014	3110006P09Rik	-1.01788	0.982439	0.894137	1.07946
ILMN_2867158	3110007F17Rik	1.07644	1.07644	0.974796	1.18868
ILMN_2631934	3110007P09Rik	-1.08748	0.919557	0.845351	1.00028
ILMN_2678327	3110007P09Rik	-1.02615	0.974518	0.89747	1.05818
ILMN_2610891	3110007P09Rik	1.00366	1.00366	0.917417	1.098
ILMN_2616841	3110007P09Rik	1.0342	1.0342	0.953682	1.12152
ILMN_1235047	3110009E18Rik	-1.08125	0.924856	0.823808	1.0383
ILMN_1248763	3110010F15Rik	-1.01067	0.989442	0.912452	1.07293
ILMN_1214561	3110018K12Rik	1.17281	1.17281	1.05281	1.30648
ILMN_1220014	3110023B02Rik	1.02488	1.02488	0.91248	1.15113
ILMN_1217150	3110023B02Rik	-1.13684	0.879633	0.7723	1.00188
ILMN_2836246	3110023B02Rik	1.00326	1.00326	0.887217	1.13449
ILMN_1218162	3110023G01Rik	1.0373	1.0373	0.955239	1.12641
ILMN_2703621	3110024A21Rik	-1.04986	0.952505	0.846959	1.0712
ILMN_2652085	3110031B13Rik	-1.06351	0.940284	0.830399	1.06471
ILMN_1244695	3110032G18Rik	-1.01509	0.985135	0.907248	1.06971
ILMN_1252821	3110035E14Rik	1.05248	1.05248	0.936299	1.18308
ILMN_2846297	3110035E14Rik	-1.01185	0.988292	0.906668	1.07726
ILMN_2671878	3110037I16Rik	1.01847	1.01847	0.901503	1.15061
ILMN_1255496	3110040N11Rik	1.00013	1.00013	0.89838	1.11341
ILMN_2882050	3110040N11Rik	1.05046	1.05046	0.926113	1.1915
ILMN_1228093	3110043J09Rik	-1.01649	0.983781	0.894557	1.0819
ILMN_2732934	3110043J09Rik	1.0783	1.0783	0.986236	1.17896
ILMN_2844671	3110043J09Rik	-1.02362	0.976926	0.882368	1.08162
ILMN_2754717	3110045G13Rik	-1.0294	0.971435	0.86837	1.08673
ILMN_2609711	3110045G13Rik	-1.0173	0.98299	0.905224	1.06744
ILMN_3100125	3110045G13Rik	-1.07999	0.925932	0.83066	1.03213
ILMN_1255094	3110048E14Rik	1.00321	1.00321	0.916518	1.09811
ILMN_1213728	3110048E14Rik	-1.00802	0.992048	0.899256	1.09442
ILMN_2680628	3110049J23Rik	-1.06223	0.941413	0.856402	1.03486
ILMN_2680128	3110050K21Rik	-1.11054	0.900467	0.797587	1.01662
ILMN_2658107	3110050K21Rik	-1.00428	0.99574	0.891594	1.11205
ILMN_1221011	3110050N22Rik	1.1968	1.1968	1.06805	1.34106
ILMN_2761169	3110050N22Rik	1.13215	1.13215	0.997785	1.2846
ILMN_2745240	3110052N05Rik	1.06805	1.06805	0.95378	1.19602
ILMN_3112837	3110052N05Rik	1.0093	1.0093	0.893727	1.13982
ILMN_2629982	3110052N05Rik	1.08032	1.08032	0.96368	1.21108
ILMN_1259299	3110056O03Rik	1.03567	1.03567	0.928669	1.15499
ILMN_1259606	3110057O12Rik	-1.10322	0.906435	0.809474	1.01501
ILMN_2635871	3110057O12Rik	-1.02586	0.974792	0.865246	1.09821
ILMN_1235310	3110062M04Rik	1.04889	1.04889	0.96494	1.14014
ILMN_2696066	3110070M22Rik	-1.07924	0.926581	0.850969	1.00891
ILMN_2767057	3110082I17Rik	1.01628	1.01628	0.903576	1.14304
ILMN_2524189	3200001I04Rik	1.01625	1.01625	0.935223	1.1043
ILMN_2894960	3200002M19Rik	-1.08593	0.920868	0.809538	1.04751
ILMN_2711401	3200002M19Rik	1.03577	1.03577	0.920198	1.16585
ILMN_1212653	3222401M22Rik	1.06137	1.06137	0.94446	1.19276
ILMN_2684413	3230401D17Rik	-1.0341	0.967021	0.86842	1.07682
ILMN_2741790	3230401I01Rik	-1.06553	0.938498	0.840296	1.04818
ILMN_2990229	3300001G02Rik	1.03507	1.03507	0.920473	1.16394
ILMN_2760458	3300001H21Rik	1.05238	1.05238	0.970658	1.14098
ILMN_2644845	3300001M20Rik	-1.09339	0.914585	0.809941	1.03275
ILMN_2694597	3300001M20Rik	-1.05691	0.946156	0.871377	1.02735
ILMN_2638778	3300001P08Rik	-1.01611	0.984148	0.885167	1.0942
ILMN_2798797	3300001P08Rik	1.03122	1.03122	0.927451	1.1466
ILMN_2727004	3300001P08Rik	1.00293	1.00293	0.906294	1.10986
ILMN_1238502	3300002I08Rik	-1.05268	0.949954	0.872731	1.03401
ILMN_2937425	3321401G04Rik	-1.12211	0.89118	0.789366	1.00612
ILMN_1242556	3322402L07Rik	1.07263	1.07263	0.980732	1.17314
ILMN_2730325	3526402H21Rik	1.0112	1.0112	0.930316	1.09913
ILMN_2668849	3632413B07Rik	-1.07734	0.92821	0.823617	1.04609
ILMN_2627205	3632413B07Rik	-1.08174	0.924439	0.820264	1.04184
ILMN_2753589	3632451O06Rik	-1.04677	0.955319	0.879299	1.03791
ILMN_3135107	3732409C05Rik	-1.00548	0.994546	0.900115	1.09888
ILMN_2712393	3732409C05Rik	-1.01453	0.98568	0.909724	1.06798
ILMN_2678851	3732413I11Rik	1.14494	1.14494	1.01864	1.28689
ILMN_2865882	3830402I07Rik	-1.1254	0.88857	0.784144	1.0069
ILMN_2640202	3830403N18Rik	1.00381	1.00381	0.925616	1.0886
ILMN_2908022	3830405G04Rik	-1.0017	0.9983	0.910824	1.09418
ILMN_2758642	3830405G04Rik	1.00767	1.00767	0.927068	1.09529
ILMN_2683277	3830406C13Rik	-1.10075	0.908475	0.809035	1.02014
ILMN_2683283	3830406C13Rik	-1.05608	0.946902	0.84558	1.06036
ILMN_3154231	3830406C13Rik	-1.0836	0.922852	0.819841	1.03881
ILMN_1249838	3830408P04Rik	-1.01208	0.988067	0.882035	1.10685
ILMN_2607348	3830417A13Rik	-1.00194	0.998059	0.917786	1.08535
ILMN_2619079	3830421F13Rik	1.05035	1.05035	0.926958	1.19017
ILMN_1253062	3830422K02Rik	1.19252	1.19252	1.06396	1.3366
ILMN_2630428	3830422N12Rik	-1.0537	0.949041	0.833528	1.08056
ILMN_2631829	3830422N12Rik	-1.01912	0.981241	0.90517	1.06371
ILMN_3141499	3930401K13Rik	-1.09523	0.913046	0.808584	1.031
ILMN_2708095	3930401K13Rik	-1.02304	0.977479	0.899854	1.0618
ILMN_2524404	3930402F13Rik	-1.08095	0.925108	0.818188	1.046
ILMN_2746421	4121402D02Rik	-1.05134	0.951171	0.845133	1.07051
ILMN_1244356	4121402D02Rik	-1.31603	0.759861	0.678517	0.850958
ILMN_1212993	4122402O22Rik	-1.02521	0.975408	0.856319	1.11106
ILMN_1235750	425O18-1	-1.01873	0.981611	0.89036	1.08221
ILMN_2719487	4430402I18Rik	-1.00667	0.993378	0.901104	1.0951
ILMN_1244845	4430402O11Rik	-1.26465	0.79073	0.70379	0.88841
ILMN_1222383	4432405B04Rik	1.02877	1.02877	0.92657	1.14225
ILMN_2971073	4432405B04Rik	-1.00415	0.995871	0.900322	1.10156
ILMN_1244936	4432406C05Rik	-1.07468	0.930511	0.826845	1.04717
ILMN_2672353	4432409M07Rik	1.06779	1.06779	0.941066	1.21158
ILMN_2713557	4432412D15Rik	-1.04931	0.953007	0.880398	1.03161
ILMN_2931918	4432416J03Rik	1.03495	1.03495	0.923195	1.16023
ILMN_1253278	4631401E18Rik	1.02609	1.02609	0.936569	1.12416
ILMN_2622404	4631402N15Rik	-1.04095	0.960665	0.875405	1.05423
ILMN_2671794	4631403P03Rik	1.04443	1.04443	0.963457	1.13221
ILMN_2916437	4631403P03Rik	1.07343	1.07343	0.988758	1.16535
ILMN_1214307	4631404I11Rik	-1.03606	0.965198	0.87824	1.06077
ILMN_2817473	4631422O05Rik	-1.024	0.976565	0.899323	1.06044
ILMN_2605201	4631423F02Rik	1.03472	1.03472	0.948473	1.1288
ILMN_2671550	4631426E05Rik	1.02412	1.02412	0.945642	1.10911
ILMN_1216096	4631426H08Rik	-1.01456	0.985646	0.906123	1.07215
ILMN_1239627	4631426J05Rik	-1.01328	0.986892	0.877818	1.10952
ILMN_2828420	4631427C17Rik	-1.02063	0.979789	0.874313	1.09799
ILMN_2594873	4632404H12Rik	1.02211	1.02211	0.939068	1.11249
ILMN_2594872	4632404H12Rik	1.00045	1.00045	0.909177	1.10089
ILMN_2629897	4632404H12Rik	-1.02081	0.97961	0.8699	1.10316
ILMN_1246764	4632404H22Rik	1.04037	1.04037	0.916843	1.18054
ILMN_2711532	4632407F12Rik	-1.11312	0.898376	0.787808	1.02446
ILMN_2648482	4632409L19Rik	1.03351	1.03351	0.913033	1.16988
ILMN_2691286	4632409L22Rik	1.0095	1.0095	0.928775	1.09724
ILMN_1251148	4632409L22Rik	1.0458	1.0458	0.934919	1.16983
ILMN_2815545	4632411B12Rik	-1.01845	0.98188	0.88479	1.08962
ILMN_2647372	4632411B12Rik	-1.02728	0.97344	0.879468	1.07745
ILMN_2636005	4632411J06Rik	1.03549	1.03549	0.9539	1.12407
ILMN_2658543	4632412E09Rik	1.02779	1.02779	0.947028	1.11544
ILMN_2589770	4632412N22Rik	-1.10367	0.906068	0.801992	1.02365
ILMN_1246758	4632413K17Rik	-1.21759	0.821296	0.736357	0.916032
ILMN_2647427	4632415K11Rik	-1.08846	0.918725	0.815031	1.03561
ILMN_2600022	4632417D23	-1.00562	0.99441	0.871146	1.13511
ILMN_2588682	4632417K02	1.07652	1.07652	0.951003	1.2186
ILMN_2718843	4632417K18Rik	1.13133	1.13133	0.99141	1.291
ILMN_2886896	4632417N05Rik	-1.03714	0.964193	0.871292	1.067
ILMN_2664494	4632419I22Rik	1.01127	1.01127	0.933667	1.09531
ILMN_1234685	4632419K20Rik	1.22224	1.22224	1.09686	1.36194
ILMN_2656803	4632422M10Rik	-1.00746	0.992597	0.915435	1.07626
ILMN_2630029	4632423N09Rik	1.05824	1.05824	0.97559	1.1479
ILMN_2625148	4632425D07Rik	1.01564	1.01564	0.934311	1.10404
ILMN_2652077	4632428M11Rik	-1.00168	0.99832	0.886588	1.12413
ILMN_2660829	4632434I11Rik	1.08698	1.08698	0.953523	1.23911
ILMN_1252430	4633402D15Rik	-1.05291	0.949753	0.873219	1.03299
ILMN_2714026	4633402D15Rik	1.00052	1.00052	0.914816	1.09426
ILMN_1240871	4633402N23Rik	1.05986	1.05986	0.942918	1.1913
ILMN_2759828	4732406D01Rik	1.0262	1.0262	0.946568	1.11253
ILMN_2765981	4732407F15Rik	-1.06186	0.94174	0.855439	1.03675
ILMN_2962386	4732415M23Rik	-1.03701	0.964307	0.887675	1.04755
ILMN_2750219	4732416F18	-1.00917	0.99091	0.908274	1.08106
ILMN_2828512	4732418C07Rik	-1.02501	0.975601	0.870894	1.0929
ILMN_2662675	4732418C07Rik	-1.0574	0.945715	0.841938	1.06228
ILMN_2692060	4732418C07Rik	-1.00783	0.99223	0.876522	1.12321
ILMN_2712675	4732418C07Rik	-1.04573	0.956268	0.847386	1.07914
ILMN_2668536	4732418C07Rik	1.05527	1.05527	0.949619	1.17267
ILMN_1230287	4732429D16Rik	1.15638	1.15638	1.02235	1.30797
ILMN_1253157	4732429I09Rik	-1.00059	0.999406	0.919562	1.08618
ILMN_1252849	4732433M03	-1.17493	0.851115	0.772922	0.937219
ILMN_2702444	4732435N03Rik	-1.00589	0.994147	0.908974	1.0873
ILMN_2595637	4732437J24Rik	1.05716	1.05716	0.943249	1.18483
ILMN_1247873	4732437J24Rik	1.03966	1.03966	0.91786	1.17762
ILMN_3017166	4732454E20Rik	1.00559	1.00559	0.928485	1.0891
ILMN_1250860	4732456N10Rik	-1.00184	0.998163	0.916157	1.08751
ILMN_1240806	4732465J09Rik	1.06927	1.06927	0.962718	1.18761
ILMN_1225423	4732467B22	1.01546	1.01546	0.926162	1.11337
ILMN_1235331	4732467L16Rik	-1.03174	0.969239	0.891706	1.05351
ILMN_2599392	4732471D19Rik	-1.08842	0.918762	0.814491	1.03638
ILMN_2727722	4732472I07Rik	1.28072	1.28072	1.13253	1.4483
ILMN_2724469	4732473B16Rik	1.0294	1.0294	0.935273	1.133
ILMN_1221376	4732474A20Rik	1.02683	1.02683	0.93939	1.1224
ILMN_2914036	4732475C15Rik	-1.09917	0.90978	0.810539	1.02117
ILMN_2912170	4732479N06Rik	-1.08383	0.922652	0.822441	1.03507
ILMN_1236357	4732479N06Rik	-1.11392	0.897733	0.796752	1.01151
ILMN_1251534	4732479N06Rik	-1.02887	0.971937	0.854807	1.10512
ILMN_2705578	4732481H14Rik	1.27095	1.27095	1.11989	1.44238
ILMN_3160227	4732484G22Rik	1.01695	1.01695	0.939008	1.10136
ILMN_2591853	4732486J07Rik	-1.11619	0.895908	0.789911	1.01613
ILMN_2639579	4732493F09Rik	-1.00616	0.993877	0.893658	1.10533
ILMN_2697433	4732495E13Rik	1.19433	1.19433	1.06872	1.33471
ILMN_2596812	4732495G21Rik	1.01258	1.01258	0.935097	1.09648
ILMN_1246221	4732496G21Rik	-1.10492	0.905044	0.809467	1.01191
ILMN_1212648	4732496O08Rik	1.08455	1.08455	0.960363	1.2248
ILMN_1218573	4732496O19Rik	1.04864	1.04864	0.923948	1.19015
ILMN_1227237	4732496O19Rik	-1.04938	0.952948	0.857883	1.05855
ILMN_2750789	4732497O03Rik	1.02267	1.02267	0.914561	1.14356
ILMN_2519451	4733401H18Rik	-1.10623	0.903972	0.796367	1.02612
ILMN_2597968	4733401H21Rik	-1.04109	0.960535	0.884127	1.04355
ILMN_1216751	4831417L10	1.05833	1.05833	0.947978	1.18152
ILMN_3077717	4831426I19Rik	1.01829	1.01829	0.938301	1.10511
ILMN_3156782	4831426I19Rik	1.0024	1.0024	0.919984	1.09221
ILMN_2687612	4831426I19Rik	1.01465	1.01465	0.889131	1.15789
ILMN_2864559	4831428F09Rik	1.0174	1.0174	0.938059	1.10345
ILMN_2672509	4832406C22	-1.01758	0.982726	0.902971	1.06953
ILMN_1246249	4832428D23Rik	1.0286	1.0286	0.926087	1.14246
ILMN_1214031	4833401D15Rik	-1.00679	0.99326	0.913399	1.0801
ILMN_2894900	4833405L16Rik	-1.0531	0.949573	0.874165	1.03149
ILMN_1216803	4833405L16Rik	1.01929	1.01929	0.93545	1.11065
ILMN_2689488	4833405L16Rik	1.02087	1.02087	0.939123	1.10973
ILMN_2701211	4833412E22Rik	1.02772	1.02772	0.943305	1.1197
ILMN_1228438	4833417A11Rik	1.06353	1.06353	0.980452	1.15365
ILMN_1244508	4833417A11Rik	-1.01094	0.989181	0.904952	1.08125
ILMN_1219446	4833418A01Rik	1.05535	1.05535	0.939928	1.18494
ILMN_1223318	4833420G17Rik	-1.03709	0.964239	0.859457	1.0818
ILMN_1238285	4833420K19Rik	-1.02168	0.978783	0.871661	1.09907
ILMN_2715234	4833420N02Rik	-1.094	0.914079	0.812966	1.02777
ILMN_2620804	4833421E05Rik	-1.12536	0.888604	0.795368	0.992771
ILMN_2620803	4833421E05Rik	-1.06842	0.935965	0.841276	1.04131
ILMN_1246011	4833422F06Rik	1.15922	1.15922	1.03353	1.30019
ILMN_2493715	4833422F24Rik	-1.02502	0.975586	0.89042	1.0689
ILMN_1241916	4833423E24Rik	-1.03844	0.962979	0.885915	1.04675
ILMN_2780022	4833424O15Rik	1.02943	1.02943	0.940296	1.12702
ILMN_2679157	4833424O15Rik	1.08116	1.08116	0.995761	1.17387
ILMN_2723579	4833424P18Rik	-1.05319	0.949494	0.848042	1.06308
ILMN_1226238	4833424P18Rik	-1.03216	0.968842	0.854964	1.09789
ILMN_3057482	4833426J09Rik	-1.19384	0.837636	0.745352	0.941347
ILMN_3134598	4833426J09Rik	-1.07216	0.932697	0.841497	1.03378
ILMN_2737496	4833427G06Rik	1.03067	1.03067	0.947548	1.12108
ILMN_2617071	4833432M17Rik	-1.04695	0.955154	0.864591	1.0552
ILMN_2692952	4833436C18Rik	1.15616	1.15616	1.01895	1.31185
ILMN_2664670	4833439L19Rik	1.05123	1.05123	0.935647	1.18109
ILMN_2943685	4833439L19Rik	-1.06013	0.943283	0.835739	1.06466
ILMN_2724226	4833439L19Rik	-1.06926	0.935225	0.837518	1.04433
ILMN_3160574	4833442J19Rik	-1.14213	0.875556	0.78132	0.981158
ILMN_1216568	4833446K15Rik	1.00532	1.00532	0.913599	1.10624
ILMN_2833993	4921501E09Rik	-1.15018	0.869432	0.764168	0.989196
ILMN_1248347	4921501M20Rik	-1.06426	0.939619	0.834387	1.05812
ILMN_2762711	4921503C21Rik	-1.06019	0.943227	0.865617	1.0278
ILMN_2691910	4921504E06Rik	1.00495	1.00495	0.92269	1.09455
ILMN_2904577	4921504I05Rik	-1.00482	0.995208	0.916242	1.08098
ILMN_2717190	4921504I05Rik	-1.02675	0.973948	0.896614	1.05795
ILMN_2694387	4921505C17Rik	-1.01943	0.980944	0.899549	1.0697
ILMN_1241522	4921505C17Rik	-1.03086	0.970063	0.872338	1.07873
ILMN_1236613	4921505C17Rik	1.09093	1.09093	0.97541	1.22013
ILMN_1220793	4921506I22Rik	-1.17189	0.853322	0.764607	0.95233
ILMN_1226012	4921506M07Rik	1.01259	1.01259	0.929519	1.10309
ILMN_1251524	4921507I02Rik	-1.02168	0.978776	0.875098	1.09474
ILMN_1253347	4921507P07Rik	1.22067	1.22067	1.08215	1.37691
ILMN_2654176	4921508O11Rik	1.03176	1.03176	0.923916	1.15218
ILMN_2646744	4921509C19Rik	-1.09993	0.909148	0.830357	0.995416
ILMN_1234561	4921509C19Rik	1.07746	1.07746	0.97955	1.18516
ILMN_2631883	4921509E07Rik	1.031	1.031	0.949529	1.11947
ILMN_2667581	4921510H08Rik	1.02507	1.02507	0.937248	1.12112
ILMN_2687503	4921510J17Rik	1.04595	1.04595	0.963516	1.13543
ILMN_2682333	4921511C16	1.04868	1.04868	0.923992	1.19019
ILMN_1257893	4921511C20Rik	1.0166	1.0166	0.936904	1.10307
ILMN_1236529	4921511F01Rik	1.04553	1.04553	0.950143	1.1505
ILMN_2705700	4921511H03Rik	-1.00832	0.991745	0.906267	1.08528
ILMN_2911237	4921511H03Rik	1.01803	1.01803	0.936596	1.10655
ILMN_2722913	4921511I16Rik	-1.01057	0.98954	0.882332	1.10977
ILMN_1255667	4921513B05Rik	1.0278	1.0278	0.940259	1.12349
ILMN_2721310	4921513O04	-1.00014	0.999863	0.917905	1.08914
ILMN_3111540	4921515J06Rik	-1.03807	0.963322	0.880789	1.05359
ILMN_1218166	4921515J06Rik	-1.04985	0.95252	0.877433	1.03403
ILMN_2759702	4921516M08Rik	1.03142	1.03142	0.94958	1.12031
ILMN_2691901	4921517D21Rik	-1.03728	0.964057	0.888059	1.04656
ILMN_1228780	4921517D22Rik	-1.04087	0.96073	0.88505	1.04288
ILMN_1218097	4921520G13Rik	-1.00695	0.993096	0.897875	1.09841
ILMN_3066821	4921520P21Rik	1.01472	1.01472	0.925426	1.11263
ILMN_1251046	4921520P21Rik	1.01704	1.01704	0.935724	1.10543
ILMN_1240216	4921521F21Rik	1.02402	1.02402	0.94309	1.1119
ILMN_3009702	4921521F21Rik	1.01662	1.01662	0.938492	1.10125
ILMN_2616382	4921521N14Rik	-1.00345	0.99656	0.917838	1.08203
ILMN_1257752	4921522K05Rik	1.01776	1.01776	0.938483	1.10374
ILMN_2861482	4921523A10Rik	-1.0637	0.940117	0.864572	1.02226
ILMN_2755841	4921523A10Rik	1.00929	1.00929	0.926951	1.09893
ILMN_1244138	4921523A10Rik	-1.01667	0.983601	0.901863	1.07275
[truncated: 23,699 more rows]
